# Supplementary material for: Evaluation of Immune Status in Two Cohorts of Atlantic Salmon Raised in Different Aquaculture Systems (Case Study)
Source: Genes (Basel). 2022 Apr 22;13(5):736. doi: 10.3390/genes13050736 (PMC9141145; doi:10.3390/genes13050736)
Supplement: Supplementary file 1 [file genes-13-00736-s001.zip]

Archive with 1 entries (1 files):
- genes-1642484-supplementary.xlsx
