# Supplementary material for: Evaluation of Immune Status in Two Cohorts of Atlantic Salmon Raised in Different Aquaculture Systems (Case Study)
Source: Genes (Basel). 2022 Apr 22;13(5):736. doi: 10.3390/genes13050736 (PMC9141145; doi:10.3390/genes13050736)
Supplement: Supplementary file 1 [file genes-13-00736-s001.zip › genes-1642484-supplementary.xlsx]

## Sheet: Fin
Gene	Clone_ID	Name	Cohort1-FW1_1_fin|w0	Cohort1-FW1_10_fin|w0	Cohort1-FW1_11_fin|w0	Cohort1-FW1_12_fin|w0	Cohort1-FW1_2_fin|w0	Cohort1-FW1_3_fin|w0	Cohort1-FW1_4_fin|w0	Cohort1-FW1_5_fin|w0	Cohort1-FW1_6_fin|w0	Cohort1-FW1_7_fin|w0	Cohort1-FW1_8_fin|w0	Cohort1-FW1_9_fin|w0	Cohort1-FW2_1_fin|w0	Cohort1-FW2_10_fin|w0	Cohort1-FW2_11_fin|w0	Cohort1-FW2_12_fin|w0	Cohort1-FW2_2_fin|w0	Cohort1-FW2_3_fin|w0	Cohort1-FW2_4_fin|w0	Cohort1-FW2_5_fin|w0	Cohort1-FW2_6_fin|w0	Cohort1-FW2_7_fin|w0	Cohort1-FW2_8_fin|w0	Cohort1-FW2_9_fin|w0	Cohort1-SW1_1_fin|w0	Cohort1-SW1_10_fin|w0	Cohort1-SW1_11_fin|w0	Cohort1-SW1_12_fin|w0	Cohort1-SW1_2_fin|w0	Cohort1-SW1_3_fin|w0	Cohort1-SW1_4_fin|w0	Cohort1-SW1_5_fin|w0	Cohort1-SW1_6_fin|w0	Cohort1-SW1_7_fin|w0	Cohort1-SW1_8_fin|w0	Cohort1-SW1_9_fin|w0	Cohort1-SW2_1_fin|w0	Cohort1-SW2_10_fin|w0	Cohort1-SW2_11_fin|w0	Cohort1-SW2_2_fin|w0	Cohort1-SW2_3_fin|w0	Cohort1-SW2_4_fin|w0	Cohort1-SW2_5_fin|w0	Cohort1-SW2_6_fin|w0	Cohort1-SW2_7_fin|w0	Cohort1-SW2_8_fin|w0	Cohort1-SW2_9_fin|w0
ACTB	Ssa#XXX.2	Actin b	1.75413	2.25345	-0.0341264	1.14279	2.10944	1.96987	1.36751	1.26769	1.55155	2.49683	1.918	1.85083	1.66494	1.28101	1.42135	1.65854	2.02075	2.59193	1.04696	1.71251	1.48733	1.99341	1.12058	1.70231	1.55042	1.28407	1.73395	1.43283	1.31652	1.26246	0.928882	1.31958	1.3996	1.58041	1.42118	1.35261	1.75385	1.48198	1.81052	0.915978	1.34942	1.34841	1.4442	1.68283	1.40252	1.49894	1.10889
ADGRE5	Ssa#XM_014199487.1	CD97 antigen-like	-8.46806	-10.1043	-7.10735	-6.61574	-8.40077	-7.93104	-8.23351	-8.98491	-4.77779	-6.52834	-9.44652	-9.94	-6.64663	-8.095	-10.4867	-9.31564	-8.07322	-6.27183	-8.26276	-7.41256	-8.42806	-9.66828	-9.83269	-11.7688	-10.7639	-10.0301	-9.71244	-9.02205	-10.6476	-9.66749	-10.4916	-10.8309	-10.1703	-9.24777	-9.33297	-10.833	-9.27623	-8.98025	-9.67585	-10.0409	-9.216	-8.56684	-9.35823	-10.6124	-9.38517	-10.158	-9.44175
APOC1	Ssa#XM_014201564.1	Apolipoprotein C-I	-6.82736	-6.02252	-7.70854	-1.93104	-9.40305	-6.22917	-5.27731	-7.02444	0.232608	-10.1602	-3.41007	-7.63395	-3.78488	-0.553142	-8.31403	-5.02597	-4.52346	-8.75893	-4.3816	-5.18928	-3.88042	-2.00398	-3.61678	-7.68478	-3.84716	-8.5186	-6.13164	-8.12011	-6.99251	-7.63128	-5.5209	-6.31094	-8.02006	-8.32392	-7.29838	-6.85572	-3.5395	-6.61233	-3.26596	-6.44019	-6.26535	-7.14114	-4.53665	-6.2073	-3.29253	-5.277	-4.92821
ARG2	Ssa#GRASP223647763	Arginase, type II	-9.47198	-9.74242		-7.83825	-9.22912	-10.1148	-10.6098	-6.8357	-6.33745	-7.76614	-8.13462	-10.3309	-7.96588	-7.85172	-10.691	-9.94149	-9.40901	-7.23042	-9.27823	-8.45797	-9.21592	-7.58	-9.27707	-8.70023	-8.06794	-6.81735	-7.33781	-7.71125	-8.43593	-9.36102	-8.96236	-9.31562	-8.77463	-8.92121	-7.41545	-7.74848	-7.66473	-8.43177	-8.41067	-9.98203	-9.30027	-9.23148	-7.77433	-8.11259	-7.80546	-8.29111	-8.75123
ATF3	Ssa#XM_014205217.1	Cyclic AMP-dependent ATF-3	-6.94621	-7.0596	-5.28037	-5.06605	-5.97076	-6.58287	-5.59041	-5.03838	-5.80258	-2.003	-6.47338	-5.64911	-8.95601	-5.31381	-7.59248	-8.46931	-6.9832	-8.0376	-6.90741	-6.38233	-8.01804	-5.06195	-6.9923	-7.23956	-6.73713	-4.5132	-4.99548	-4.39032	-5.19279	-6.65938	-7.24242	-7.39795	-5.1818	-5.94876	-4.52574	-6.09729	-7.28221	-6.04386	-7.89369	-7.34297	-7.65581	-8.07154	-8.34934	-7.72376	-7.59208	-7.20932	-7.97496
BANF1	Ssa#XM_014185925.1	Barrier-to-autointegration factor (banf)	-8.20176	-5.6723	-5.7172	-6.04383	-7.94659	-9.08846	-8.89585	-7.56938	-4.759	-4.01132	-8.00655	-10.3276	-7.41343	-5.58351	-8.75793	-7.16461	-7.03013	-8.45471	-9.51764	-5.64022	-7.31337	-6.13634	-9.25139	-8.80884	-10.5019	-6.58117	-6.74524	-7.91128	-6.77324	-8.1186	-5.53634	-6.07984	-6.31462	-8.60689	-6.32999	-7.38668	-2.28834	-4.2986	-7.84062	-3.08193	-4.13527	-2.80148	-5.90536	-5.70158	-4.35286	-6.75259	-4.49487
C1QC	Ssa#XM_014183112.1	Complement C1qC	-8.56702	-6.42184	-7.58048	-7.28359	-8.67289	-8.01012	-7.68763	-8.66751	-7.22976	-7.8276	-6.93318	-8.60505	-7.55714	-5.22692	-8.15417	-6.80649	-7.7018	-7.39414	-7.25552	-7.25814	-8.31672	-5.1647	-7.36687	-8.43396	-7.72485	-7.17237	-7.8321	-6.44847	-7.34862	-6.73774	-7.60311	-8.15818	-6.70843	-6.72097	-6.8505	-8.2604	-5.97397	-6.66716	-7.4681	-7.598	-7.07243	-6.74051	-6.72854	-7.49547	-7.27158	-7.91626	-6.50359
C1QL2	Ssa#XM_014208680.1	C1q-like adipose protein	-11.885		-7.37138		-13.0468	-12.8985	-12.6197	-12.4582	-11.503	-12.0619	-11.5819	-13.372	-12.2146	-8.49425	-13.1358	-12.4956		-11.024	-13.5834		-10.7466	-6.40013	-9.72489	-12.3385	-8.87746	-11.2072	-12.3997	-15.075	-14.8678	-11.4685	-13.0913	-14.8299	-10.9333	-12.6471	-13.1343	-9.12488	-13.4751		-11.52	-11.9341	-13.2782	-11.8895	-12.3679	-11.9997	-11.877	-10.3637	-9.39522
C4b	Ssa#XM_014162647.1	Complement C4B	-11.3398	-9.31456	-13.119	-14.6354	-10.6829	-10.2763	-10.2936	-9.91199	-14.6522	-7.56286	-14.3338	-9.73417	-13.8505	-15.2166	-9.54966	-11.3475	-11.34	-10.5399	-11.8704	-11.5367	-10.0334	-8.33847	-8.32048	-11.7642	-12.3444	-12.7397	-13.2259	-10.1578	-14.8615	-12.3527	-11.5563	-12.7233	-12.2695	-11.3859	-10.4728	-12.9982	-12.1053	-10.7487	-11.8806	-13.2574	-10.2042	-9.7914	-13.6501	-13.8242	-13.4702	-13.5895	-12.1133
C7	Ssa#XM_014134762.1	Complement component C7	-9.74597	-8.53871	-9.09635	-8.91516	-7.93801	-8.71065	-8.69385	-8.34204	-6.23793	-9.1613	-10.8696	-7.40916	-9.35239	-10.0143	-8.07384	-8.54118	-8.37918	-8.10431	-8.70145	-7.94695	-7.68087	-13.1613	-6.66138	-8.97481	-9.23443	-10.293	-10.6445	-8.92787	-11.8506	-8.451	-10.4839	-10.9723	-8.82276	-8.62713	-9.00043	-10.6946	-12.3216	-9.17246	-9.43922	-8.92422	-8.80675	-9.42471	-11.0294	-12.3906	-11.3417	-10.0673	-10.5934
CAMP	Ssa#NM_001123573.1	Cathelicidin (cath)	-7.07814	-6.12041	-8.31866	-7.60003	-5.00341	-8.21504	-6.54532	-6.43096	1.03066	-3.54006	-5.81211	-4.5249	-3.25253	-1.71238	-6.24841	-3.65338	-5.51709	-1.38739	-6.3119	-3.57554	-5.21973	-7.66807	-3.54108	-7.01496	-4.95526	-8.14007	-7.84865	-7.50521	-10.4196	-7.80022	-6.37057	-10.0492	-8.55079	-7.78138	-7.49235	-9.44985	-7.44018	-5.63596	-8.30944	-9.27341	-6.42948	-7.51906	-5.74456	-7.47128	-6.77869	-9.25866	-8.62404
CAT	Ssa#XM_014173127.1	Catalase	-7.06091	-6.87341	-7.27598	-6.47081	-6.79932	-6.85195	-6.93795	-6.78237	-7.09516	-4.9082	-6.24002	-6.69081	-6.55864	-6.60771	-6.72397	-6.97765	-7.00709	-7.13851	-7.35021	-6.98352	-7.28823	-6.14804	-6.82777	-7.35697	-6.56022	-6.35662	-6.22887	-6.09969	-6.38398	-6.35656	-6.31032	-6.09645	-6.00797	-5.87033	-6.29281	-6.70234	-6.88549	-6.15137	-6.50686	-6.73154	-6.3711	-6.13588	-6.60287	-7.03905	-6.48938	-6.37825	-6.45461
CCL19	Ssa#XM_014172597.1	C-C motif chemokine 19-4	-9.43632	-9.6263	-6.9943	-10.4643	-10.2345	-9.11998	-10.4927	-8.19569	-5.83486		-11.4588	-10.9654	-8.60038	-7.69268	-10.2481	-10.2534	-9.28533	-9.10574	-11.5873	-9.76271	-8.12123	-7.4044	-9.20668	-9.16196	-10.06	-10.7325	-10.7969	-10.3806	-11.1492	-7.77211	-8.36505	-7.7522	-9.19331	-8.04121	-8.92924	-9.52393	-5.46896	-7.10204	-11.7195	-7.78137	-6.78746	-6.4585	-9.76361	-9.02672	-8.40267	-9.20566	-7.96838
CCL20	Ssa#XM_014191476.1	C-C motif chemokine 20	-9.44055	-8.75098	-8.84644	-8.74826	-11.0225	-8.89873	-8.25443	-9.38676	-10.2057	-5.80245	-8.08459	-12.0321	-9.98946	-8.84179	-10.156	-9.32927	-8.61019	-12.6195	-9.26748	-9.52036	-9.65922	-6.58701	-10.24	-11.7076	-11.8023	-9.31746	-9.69192	-13.0068	-9.53516	-11.2267	-11.1622	-11.6615	-10.0132	-10.4094	-9.8868	-10.6605	-9.73335	-10.9304	-11.0881	-9.10739	-10.0432	-12.2292	-10.1097	-9.72235	-9.92244	-10.7551	-9.99967
CCL4	Ssa#XM_014191808.1	C-C motif chemokine 4	-9.77061	-8.01324	-7.76783	-7.39625	-7.5766	-7.28732	-7.86654	-7.35161	-6.80079	-8.4389	-8.03427	-8.7173	-7.10461	-7.72064	-9.87412	-7.62368	-8.76658	-7.75499	-7.95158	-7.33325	-6.85144	-11.1366	-7.54199	-9.3835	-7.146	-7.51678	-8.26937	-6.1428	-9.46156	-7.45641	-7.84508	-9.01922	-8.30478	-6.35555	-7.42291	-8.52744	-8.1642	-6.87711	-8.50592	-8.32087	-7.11274	-7.30482	-7.9031	-8.5237	-9.03551	-8.20078	-8.18474
CCR3	Ssa#GRASP223648789	C-C chemokine receptor type 4	-11.0708	-10.3497			-11.8105	-10.4777	-11.4384	-11.6756	-7.99004	-10.0429	-11.192	-11.6035	-9.56248	-9.65004	-11.9455	-10.7297	-10.8234	-8.36913	-11.1662	-10.7329	-11.8903	-10.2494	-11.372	-11.9713	-10.9733	-11.3124	-11.2077	-10.9619	-11.4063	-10.9027	-10.7392	-11.9254	-10.9702	-11.3802	-11.0421	-10.6305	-9.16854	-10.1207	-11.0262	-11.6438	-10.8114	-10.2022	-10.0469	-10.3401	-9.88669	-10.5652	-10.2679
Cd209d	Ssa#NM_001141046.1	CD209D	-9.9738	-9.2674	-8.69105		-10.6308	-9.14841	-9.53564	-10.912	-7.0393	-9.14934	-8.74739	-9.37686	-8.8561	-8.23587	-11.4078	-9.44083	-10.1688	-7.76115	-10.4311	-9.58986	-10.4172	-7.30306	-8.89755	-11.2578	-10.31	-9.20077	-9.6878	-8.34285	-9.58697	-9.56269	-9.78023	-10.1429	-8.84559	-9.17147	-8.66186	-9.72283	-9.06789	-8.79079	-8.72964	-9.9181	-9.4923	-9.28562	-8.48977	-9.85105	-9.77783	-9.31407	-9.58795
CD28	Ssa#XM_014151277.1	CD28 T-cell-specific surface glycoprotein	-10.5099	-8.81088	-7.16924	-15.5249	-11.7975	-9.73608	-9.54957	-11.5798	-10.0059	-9.69721	-9.08375	-11.6458	-10.2181	-10.0654	-10.9587	-9.81654	-11.2404	-11.4492	-11.0074	-9.87021	-10.2751	-6.83033	-9.49245	-11.4184	-12.8031	-9.48861	-9.82241	-10.0214	-9.67156	-11.3065	-11.7274	-10.6964	-9.66015	-9.72294	-10.359	-11.7099	-8.53916	-9.55046	-10.7341	-8.94022	-9.32261	-12.1727	-10.7748	-9.62238	-8.91248	-9.57522	-8.90872
CD4	Ssa#NM_001146408.1	CD4	-10.0251	-9.22407	-8.62231		-10.2617	-9.46154	-9.48788	-11.1771	-8.03893	-9.616	-9.45534	-10.5663	-8.82037	-7.30698	-12.7259	-9.79801	-9.15297	-10.6511	-9.52443	-9.89078	-10.4412	-8.05692	-10.4	-10.9772	-10.3613	-10.5863	-10.3213	-9.05988	-11.0367	-10.8276	-10.3737	-10.7678	-9.95567	-10.0398	-10.0756	-10.529	-8.03709	-9.7791	-11.3694	-11.3293	-9.99356	-10.5732	-10.2074	-10.4561	-9.68905	-10.524	-10.2419
CD40	Ssa#NM_001141236.1	CD40 (TNFR5)	-11.0679	-10.0018	-10.9396	-9.79745	-12.2228	-9.89552	-10.6827	-9.84951	-8.77385	-11.4439	-9.98981	-11.4787	-10.5543	-10.131	-11.3237	-11.684	-11.9989	-9.52444	-11.7514	-11.4188	-10.3192	-7.63919	-10.3027	-11.5779	-10.9369	-10.7604	-10.4676	-9.6535	-12.3326	-9.19525	-11.0614	-9.84818	-10.4483	-9.92831	-9.84529	-10.1093	-8.45935	-10.6851	-9.88934	-10.5986	-9.75622	-9.99466	-9.49788	-11.0747	-9.62614	-9.53441	-9.99833
CD53	Ssa#NM_001140576.1	CD53	-7.63288	-6.8675	-5.84479	-6.82547	-7.73378	-6.80337	-7.37438	-9.30824	-5.0036	-8.05055	-6.63113	-9.18982	-6.12562	-5.32254	-9.35618	-7.2127	-7.25687	-6.49441	-8.61605	-7.28164	-7.56619	-4.86043	-8.61259	-8.35589	-8.82209	-8.23604	-8.22626	-8.00487	-8.00616	-7.38236	-7.28316	-7.1595	-8.30717	-7.23007	-6.58678	-8.34463	-5.66097	-6.4968	-6.63048	-7.76931	-6.98726	-6.33938	-6.72258	-6.61272	-6.14892	-6.66769	-7.17756
CD83	Ssa#XM_014200898.1	CD83	-11.5512	-11.5219	-11.4634	-9.4755	-10.4455	-10.4558	-10.8387	-9.91322	-8.78794	-8.56258	-12.2061	-12.0065	-10.2838	-9.79006	-11.984	-12.7707	-10.9581	-10.2403	-11.5668	-10.5823	-10.7295	-7.66699	-11.3777	-12.0636	-11.5223	-11.4145	-11.7876	-10.6101	-12.3219	-11.3148	-11.2775	-11.844	-10.76	-10.4024	-11.3728	-12.9225	-9.61658	-10.7946	-13.4105	-11.1398	-11.0472	-11.0262	-11.2796	-11.5962	-10.7777	-11.6907	-10.8404
CEBPB	Ssa#NM_001139913.1	CCAAT enhancer binding protein	-7.85341	-7.41345	-6.31293	-5.68107	-5.44883	-6.5369	-6.87408	-3.58359	-4.34749	-6.01611	-7.11891	-6.73878	-7.55946	-6.08195	-8.0037	-7.60004	-7.4806	-5.04287	-6.53556	-7.31517	-7.31815	-5.26057	-7.12728	-4.51635	-5.83232	-4.85555	-5.9872	-4.9168	-6.85316	-6.64212	-7.21978	-8.29924	-5.66827	-6.07063	-5.19499	-7.13936	-6.64557	-6.58631	-7.77592	-6.85016	-6.10654	-7.09318	-7.20849	-6.42551	-6.74324	-7.05802	-7.48933
CH25H	Ssa#NM_001140862.1	Cholesterol 25-hydroxylase-like protein A	-7.21001	-6.95327	-6.77797	-6.41135	-5.99444	-7.18319	-7.19605	-4.95217	-6.48289	-6.79575	-7.16071	-6.64071	-8.46962	-6.54294	-6.67567	-6.92908	-7.41855	-5.69834	-6.84468	-6.66532	-7.62003	-6.43507	-7.12032	-4.56492	-6.24323	-4.50673	-5.66156	-4.75207	-5.50733	-6.04044	-6.2866	-6.45693	-5.71218	-5.56199	-5.78134	-5.71552	-6.30464	-5.32125	-7.51994	-6.33497	-5.55234	-7.17465	-7.76997	-5.62263	-7.43735	-7.40343	-7.05478
CHIA	Ssa#XM_014155599.1	Chitinase	-8.6506	-8.27837		-6.85259	-8.26107	-8.34418	-8.56507	-9.95125	-5.88313	-8.24191	-8.46774	-8.87495	-8.00827	-6.52826	-9.7259	-7.93128	-8.5208	-6.85059	-9.07245	-8.65492	-8.44007	-6.38218	-8.84635	-8.86794	-8.76691	-9.01448	-8.69261	-8.59242	-8.77677	-8.98485	-8.28294	-9.03883	-8.67249	-8.78229	-8.5567	-9.07745	-7.86732	-8.42406	-8.46177	-9.62855	-8.32913	-8.15892	-8.6481	-8.4679	-7.84976	-9.52692	-7.77675
clra	Ssa#NM_001123579.1	C type lectin receptor A (clec4e)	-11.4753	-10.0828	-8.82988	-8.49468	-9.8598	-9.11289	-9.33843	-8.69042	-4.41361	-6.73319	-9.97419	-9.96773	-7.91081	-6.71584	-10.2003	-9.18472	-10.1462	-5.91895	-8.66098	-8.95801	-8.60292	-9.65551	-7.02583	-9.46566	-7.61105	-10.2974	-9.3786	-8.28194	-10.7071	-8.60768	-8.64943	-10.1333	-9.68161	-9.27676	-8.80902	-10.0592	-8.96637	-8.31267	-10.213	-9.75996	-8.04441	-8.41341	-8.00345	-9.622	-9.36038	-9.91006	-8.72479
CSF3R	Ssa#XM_014167081.1	Granulocyte colony-stimulating factor receptor	-12.9201	-14.2842	-14.5894	-11.6468	-15.9366	-13.3265	-13.6678	-12.825	-11.1492	-5.88001	-13.6522	-15.603	-11.9299	-12.7994	-14.6079	-13.5913		-11.2366	-13.2461	-12.7335	-15.6618	-12.0911	-13.1416	-16.9713	-14.9045	-13.9712	-14.3359	-12.4611	-15.689	-13.0236	-16.2462	-14.1001	-14.4047	-12.6602	-13.2136	-15.0054	-14.8091	-13.3296	-14.4339	-14.1325	-16.3097	-14.4839	-13.0172	-14.9181	-13.2129	-13.3149	-15.3108
CTLA4	Ssa#XM_014174696.1	Cytotoxic T-lymphocyte protein 4 (CD152)	-14.153	-12.4592	-10.9104		-15.1575	-13.4323	-13.7536	-14.4989	-14.0185	-13.2145	-13.0656	-12.9414	-15.9006	-12.9166	-13.0223	-12.2307	-12.5039	-12.3732	-13.9338	-14.1958	-13.6547	-11.6228	-12.1885	-14.4987	-14.5556	-15.4376	-15.1582	-12.6578	-13.5138	-15.255	-14.7066	-13.7968	-13.3692	-14.5378	-12.6271	-14.8083	-11.9452	-11.033	-12.9916	-14.0151	-11.9079	-13.5034	-12.2413	-12.1004	-13.5318	-12.3834	-13.2055
CXCL10	Ssa#XM_014143455.1	CXCL10 chemokine			-15.4033	-13.4354		-16.4624	-16.2818	-15.6303	-12.9827	-9.49495	-17.4063	-17.0617	-12.9884	-15.0902	-17.7054	-17.4988	-16.702		-16.251	-15.2578	-15.2263	-10.4642	-15.2598	-16.3669	-18.1948	-15.1764	-15.0656	-15.341	-18.6771	-14.2249	-13.4219	-18.5651	-14.8203	-14.5076	-15.1753	-15.2235	-12.1203	-12.3313	-14.726	-14.904	-14.6793	-12.0578	-16.9451	-15.1066	-13.1344	-15.2708	-12.865
CYBA	Ssa#XM_014127044.1	Cytochrome b-245 light chain	-6.15003	-5.71601	-8.54891	-5.73468	-5.79701	-6.0263	-6.7403	-6.56643	-4.87305	-4.85518	-5.95434	-5.51233	-6.1661	-5.46307	-5.63633	-6.03258	-5.9989	-4.36991	-6.43483	-6.11184	-6.03835	-3.92517	-6.61094	-6.05146	-6.43206	-6.55111	-6.3366	-6.74056	-6.55055	-6.84089	-7.46675	-7.03505	-6.57664	-6.63863	-6.4194	-6.72829	-5.66718	-5.99139	-6.11595	-6.49206	-6.65492	-6.49271	-6.43688	-5.66894	-5.99606	-5.93178	-6.45414
DDIT4	Ssa#223673050.1	DNA-damage-inducible protein 4	-12.0148		-10.3346	-10.222	-12.0822	-12.829	-13.0612	-14.6982	-13.5683		-14.6552		-11.5051	-14.2442	-19.0868	-14.6285	-13.9747	-13.0048	-17.0953		-14.0975	-16.6134	-10.4985	-14.5548			-18.0628	-14.9762	-12.9631	-12.9418	-17.7025	-13.5771			-11.8512	-14.1379	-12.066	-13.2175			-13.2436	-16.9262				-13.5469
drtp1	Ssa#XM_014151528.1	Differentially regulated trout protein 1	-13.9494	-15.9754	-14.2718	-11.9551	-14.0038	-15.6186	-14.6	-12.8458	-9.56265	-8.6081	-15.8822	-13.3538	-12.4955	-14.5197	-12.9213	-13.2121		-10.7602	-12.7497	-14.8974	-9.34354	-10.5474	-12.8365	-12.8763	-13.4529	-14.7958	-15.6476	-16.1079	-13.6229	-14.2136	-14.4997	-15.5812	-13.848	-16.1918		-14.7335	-15.2216	-14.9233	-14.8197	-15.0678	-13.6433	-15.269	-15.4205	-13.4264	-14.1434	-14.869	-13.4552
EEF1A1b	Ssa#XXX.3	EEF1A1b	-0.204585	-0.325794	-0.279796	-0.112426	-0.19695	-0.298497	-0.269027	-0.207536	-0.158632	0.706508	-0.227108	-0.302288	-0.272342	-0.234998	-0.489147	-0.282619	-0.243375	-0.323958	-0.233496	-0.299891	-0.334719	-0.24047	-0.18255	-0.418508	-0.222885	-0.248886	-0.253761	-0.0504159	-0.248629	-0.148226	-0.218986	-0.303083	-0.157855	-0.312417	-0.149229	-0.254208	-0.234532	-0.368418	-0.395409	-0.271254	-0.324091	-0.319344	-0.396007	-0.312455	-0.203981	-0.354364	-0.297353
FCGR1A	Ssa#XM_014162559.1	Ig receptor 1	-12.251	-13.1604	-10.4929	-10.9784	-13.2876	-11.5293	-11.9172	-14.0559	-10.3197		-13.6445	-15.6649	-10.7374	-10.6643	-13.663	-12.8324	-11.2888	-10.2324	-11.2955	-11.7651	-11.941	-11.8185	-13.2559	-13.6946	-14.9695	-11.7019	-12.9586	-11.5396	-15.3159	-12.2301	-12.6395	-12.4656	-12.3466	-12.4746	-10.8192	-14.6441	-9.05676	-11.1064	-12.4281	-11.9524	-11.0311	-10.9624	-12.0002	-11.9906	-11.8166	-12.3626	-10.8022
FERMT3	Ssa#XM_014129062.1	Fermitin family	-11.0771	-10.8557	-9.94332	-9.48932	-10.6292	-11.1949	-10.2667	-12.1398	-8.67388	-7.71397	-11.0856	-14.7875	-10.6081	-9.27163	-12.3863	-11.0364	-10.4471	-10.3928	-11.1963	-10.9512	-10.7779	-8.6195	-10.5187	-12.8203	-11.4649	-10.5717	-11.3588	-11.073	-11.7075	-12.0589	-10.9441	-11.8187	-11.17	-10.9189	-11.2613	-11.83	-9.92264	-10.0044	-11.9737	-11.3923	-10.6673	-10.6524	-11.7194	-10.9233	-10.3691	-10.7177	-10.3221
GIMAP4	Ssa#XM_014185605.1	GTPase IMAP family member 4	-11.1041	-13.0275	-12.5262	-9.10042	-11.4052	-11.0651	-10.3681	-11.873	-10.7539		-11.2381	-14.1413		-10.5553	-10.7763	-12.6204	-12.1744	-13.9899	-12.9898	-14.1782	-11.4164	-11.9155	-10.0212	-11.6502	-13.0139	-13.7566	-12.7789		-13.6956	-14.455		-10.8853	-14.05	-14.926	-12.2485	-12.1633	-12.3466	-12.4486	-10.6968	-10.8643	-11.176	-13.6512	-12.2975	-10.3858	-9.09196	-9.73319	-10.8662
HAMP	Ssa#NM_001140849.1	Hepcidin-1			-9.70736	-17.0418	-16.4977			-13.4735	-13.6231					-15.9333		-17.3985	-17.1637	-16.4227	-17.9185				-12.9439			-16.7552	-18.2126	-15.5939											-17.7406				-15.1559	-17.4525
HMOX1	Ssa#XM_014180523.1	Heme oxygenase	-7.60796	-7.64944	-8.54083	-6.26516	-9.06442	-8.46807	-8.1317	-5.98742	-6.805		-7.6041	-8.3874	-8.16671	-7.45243	-6.85691	-8.194	-8.26091	-6.8286	-7.97049	-8.48349	-8.55938	-7.88562	-9.01052	-7.79665	-7.30476	-7.75632	-6.72443	-8.06461	-7.72757	-7.50561	-7.48007	-7.78116	-8.31097	-7.77517	-8.73563	-7.56708	-8.60375	-8.24364	-7.92509	-6.98202	-7.42945	-8.44375	-7.94146	-8.7308	-7.84491	-7.94994	-7.89722
HP	Ssa#XM_014182939.1	Haptoglobin	-9.54682	-9.95626	-10.666	-9.0672	-11.5694	-7.87112	-9.15801	-10.504	-9.21499	-8.67135	-8.0011	-9.77907	-9.87324	-11.5996	-9.84001	-10.7238	-9.82557	-10.8409	-10.2274	-10.4634	-9.80009	-6.38871	-8.14445	-10.5384	-10.9553	-10.069	-11.2224	-12.645	-10.3487	-10.4135	-11.2372	-9.88969	-9.40976	-10.8928	-9.99885	-10.4433	-10.0205	-11.921	-8.9886	-9.6952	-9.17235	-10.9428	-9.97336	-8.14546	-8.58584	-8.22529	-8.97093
HSP1A1	Ssa#XM_014187508.1	Heat shock cognate 70	-9.57927	-7.97106	-10.1716	-8.79049	-9.81408	-9.27942	-9.1491	-7.80816	-9.36297	-7.83845	-6.54933	-7.74462	-8.55084	-8.44801	-9.44335	-8.55216	-9.10315	-7.7225	-9.81895	-9.25128	-8.33813	-7.81322	-7.40358	-9.25514	-8.24048	-8.11669	-7.83521	-6.88439	-8.87797	-8.23917	-8.24443	-8.14301	-8.51755	-8.03524	-7.52609	-8.25793	-8.13913	-8.07799	-7.83358	-9.56741	-8.32531	-7.43748	-7.58324	-7.59544	-8.14297	-7.42935	-8.53613
hsp30	Ssa#XM_014189781.1	Heat shock protein 30	-15.5158	-12.5461	-10.6279		-13.2952	-11.532	-12.1022	-13.9093	-14.0014	-12.2659	-11.05	-12.8131	-11.7231	-13.1995	-12.6667	-11.378	-15.6316	-13.2433	-17.6005	-14.2132	-10.2154	-13.7036	-9.20485	-12.7567	-14.9384	-12.1128	-12.016	-12.2707	-11.9691	-13.6625	-13.0055	-11.9012	-12.1013	-11.7675	-12.5928	-12.8246	-15.3861	-13.633	-12.1881	-10.6124	-12.2902	-12.546	-13.201	-13.4447	-12.4251	-10.0231	-14.3029
HSPA5	Ssa#NM_001141642.1	78 kDa glucose-regulated protein	-4.81323	-4.03559	-5.9918	-7.7524	-3.67565	-4.12791	-4.77275	-4.72348	-3.70093	-2.97744	-3.19288	-4.38121	-2.34263	-3.25481	-4.99426	-4.43729	-4.56872	-2.9171	-4.35479	-3.92167	-3.24072	-3.58196	-3.159	-5.64931	-3.51924	-3.79077	-2.92356	-3.77985	-3.18354	-3.75292	-3.73943	-3.07661	-4.1158	-3.52366	-3.95029	-3.10412	-2.87094	-3.38137	-2.59629	-4.33397	-4.06532	-3.61724	-2.83494	-3.09328	-2.9882	-2.98219	-3.16605
IER2-2	Ssa#NM_001140121.1	Immediate early response 2-2	-10.0672	-8.45665	-7.11735	-5.68447	-7.63426	-8.71834	-7.24042	-5.80138	-7.25033	-6.12892	-7.63448	-7.39197	-8.6298	-6.05419	-10.3739	-9.95103	-9.33421	-8.38956	-9.04239	-7.27035	-10.093	-6.16347	-9.40516	-7.40203	-5.30434	-4.64731	-4.88858	-4.4312	-4.87816	-5.39326	-6.4224	-6.66923	-4.39845	-4.64646	-4.64916	-5.41131	-7.99517	-5.2707	-8.871	-8.28387	-8.55756	-7.61942	-8.71325	-7.11901	-8.45048	-9.18081	-8.63602
IFIT5	Ssa#XM_014179290.1	Interferon-induced protein with tetratricopeptide repeats 5-2	-13.5273	-13.184	-8.70776	-10.0592	-8.3638	-9.94225	-11.6815	-7.60232	-8.37449	-5.83636	-12.6576	-11.986	-10.3427	-6.81272	-10.7747	-9.79075	-12.8063	-8.23823	-11.4377	-8.63683	-6.52569	-9.34384	-9.40778	-11.7482	-12.6425	-12.137	-10.905	-12.3447	-10.9593	-9.99514	-10.1554	-7.57811	-12.6117	-13.3963	-13.1229	-9.70137	-6.7829	-10.247	-12.8145	-11.0119	-6.39721	-10.8699	-11.1191	-7.72064	-10.6667	-10.9705	-10.3231
IFN2A	Ssa#NM_001123570.1	interferon alpha 2	-10.8281	-11.516	-9.3582	-7.51998	-10.9784	-11.0553	-10.7648	-10.8152	-10.209	-5.88196	-11.6652	-11.76	-10.4383	-11.3147	-11.6974	-10.9119	-11.4685	-9.88019	-11.4926	-11.102	-9.52104	-9.2061	-8.28154	-11.9336	-11.4233	-10.7437	-10.8879	-11.5866	-11.4489	-11.3288	-12.0247	-11.5978	-10.7159	-11.1981	-11.8926	-11.3015	-10.8537	-10.5688	-12.3001	-10.3911	-10.4681	-11.0057	-11.7313	-11.0005	-10.1075	-9.6852	-10.9003
IKBA	Ssa#XM_014193164.1	NF-kappa-B inhibitor alpha-like	-7.01253	-7.20734	-6.55401	-6.4609	-7.05028	-6.93395	-6.96587	-6.59106	-6.14553		-6.78257	-7.97758	-7.69622	-6.51648	-7.39524	-7.72578	-6.89435	-6.67175	-7.40418	-7.13121	-7.34946	-5.92755	-7.11081	-7.28806	-7.6517	-7.12401	-7.3658	-6.10411	-7.04885	-6.49449	-7.07795	-7.40198	-6.64407	-6.66714	-6.47927	-7.53618	-7.15853	-7.26069	-7.55273	-6.91904	-6.41389	-6.72761	-6.83112	-7.52241	-6.8289	-7.29986	-7.61902
IL10RB	Ssa#XM_014174580.1	IL-10 receptor subunit beta	-11.7024	-9.95008	-9.3151		-12.2853	-11.5977	-12.5961	-11.4679	-10.6382	-11.1415	-9.81517	-9.9633	-11.2357	-9.105	-10.5332	-10.0379	-11.4349	-10.7666	-11.8713	-11.1678	-10.8017	-8.71801	-9.91609	-10.5632	-10.1359	-10.0774	-10.7844	-10.2799	-10.2596	-10.1189	-10.7939	-9.67193	-9.76611	-10.4313	-10.0496	-10.4922	-8.71689	-10.2838	-10.4589	-10.0197	-9.14144	-10.19	-10.4572	-9.3879	-10.0176	-10.0902	-10.0924
IL11	Ssa#XM_014152521.1	IL-11	-12.4698	-14.3627		-11.9686	-13.4762	-13.7727		-10.1272	-9.52143		-12.1024	-14.0502	-11.641	-10.1272		-14.7327		-10.9808		-13.1556	-13.4039	-9.324	-12.8766	-11.1008	-9.53515	-10.7023	-10.4374	-11.5332	-10.5809	-12.0551	-10.5955	-12.1152	-13.7101	-13.5807	-12.6373	-10.8778	-9.83488	-11.5328	-11.1894	-13.509	-13.8363	-10.4839	-9.9723	-11.3616	-10.4005	-10.352	-10.9257
IL13RA2	Ssa#XM_014196344.1	IL-13 receptor alpha-2	-7.47279	-8.92136	-7.90483	-9.20864	-7.55527	-7.96818	-8.85349	-7.65296	-11.4424	-5.40971	-10.7897	-9.13231	-11.2152	-11.9929	-7.91984	-9.64893	-7.49792	-9.56544	-8.92749	-9.20115	-9.71916	-7.74292	-8.93145	-8.29255	-9.84173	-10.7036	-11.2043	-11.5761	-11.0738	-10.3124	-11.2805	-10.9511	-10.9588	-10.2438	-10.7292	-11.752	-10.7028	-9.0402	-11.6377	-8.32377	-9.64355	-10.3013	-11.8097	-9.10305	-11.8807	-10.2211	-9.81263
IL18	Ssa#XM_014162471.1	IL-18	-7.69129	-7.59597	-7.10188	-6.27707	-7.15125	-7.06008	-7.3317	-6.94973	-6.10626	-4.5163	-7.41228	-7.71333	-6.99887	-6.57718	-7.31448	-7.41939	-7.1376	-6.2796	-6.74053	-7.13354	-6.63178	-6.46232	-6.52254	-7.19673	-6.79721	-7.13192	-7.49134	-7.30575	-7.17493	-7.18137	-7.04702	-7.41315	-7.20438	-6.91273	-7.41828	-7.40585	-7.56746	-6.45562	-7.03033	-6.858	-6.95807	-7.2148	-6.59414	-7.34415	-6.65288	-6.7846	-7.10498
IL1B	Ssa#NM_001123582.1	IL-1 beta	-14.3809	-11.6559			-11.3435	-12.9841	-12.3936	-9.24931	-10.5732	-12.6719	-12.3834	-11.553	-13.2385	-10.9759	-12.5618	-14.7182	-12.2135	-9.76942	-13.7581	-13.7864	-13.1919	-10.6857	-14.775	-9.06955	-12.3423	-11.5314	-13.1426	-10.51	-12.3205	-12.5204	-14.9202	-14.9326	-11.6508	-14.4989	-13.7946	-12.1267	-11.8841	-12.404	-13.2922	-14.5114	-12.27	-12.9191	-11.6998	-13.0319	-11.2325	-13.0723	-12.2834
IL1R2	Ssa#NM_001145420.1	IL-1 receptor type II	-11.8081	-11.255	-10.4557	-8.53605	-12.4187	-10.6148	-10.318	-9.91967	-5.74444	-5.86414	-10.182	-11.1602	-9.95113	-7.92581	-11.7232	-10.6213	-11.4471	-8.15816	-10.3107	-10.4911	-9.12897	-8.582	-9.22024	-11.3081	-10.6032	-11.3347	-11.3694	-11.3425	-10.5903	-11.7262	-9.96152	-11.7534	-10.7172	-11.8308	-11.0477	-10.1103	-9.96908	-10.9724	-11.1355	-11.76	-11.1135	-11.1241	-8.46142	-10.3687	-9.45893	-10.8303	-11.2738
IL20RA	Ssa#NM_001141080.1	IL-20 receptor alpha chain	-12.6093	-11.6209		-9.64487	-14.2053		-14.9811	-11.3038	-11.8987	-11.6256	-14.8581	-13.7604	-11.4228	-11.3085	-15.9449	-13.5911	-14.2395	-12.1275	-15.1875	-12.5885	-9.61188	-14.5208		-15.1123		-13.3238	-14.2292	-14.9821	-13.8632	-14.8087	-15.4191	-11.0302	-12.3193		-14.7729	-12.9711	-7.28228	-13.588	-14.1089	-14.1191	-8.26806	-11.8247	-13.7408	-11.2307	-12.1114	-13.1089	-11.0775
IPNV	Na	Infectious salmon anaemia virus																						-15.8994
IRF1	Ssa#NM_001252361.1	interferon regulatory factor 1	-8.91202	-8.20409	-5.90473	-8.70537	-9.12948	-8.51844	-9.46591	-8.67103	-6.18726	-6.76884	-8.06983	-9.30725	-10.0154	-8.08281	-8.98103	-9.3376	-9.06082	-7.8466	-10.3502	-8.55665	-9.09194	-5.19696	-10.0732	-9.4651	-8.13438	-7.22498	-7.52151	-8.35546	-8.76822	-7.64141	-9.80593	-9.23024	-8.10793	-8.55872	-8.07333	-8.80467	-6.07854	-7.93992	-8.63681	-7.49531	-7.65823	-6.97053	-8.06975	-7.338	-6.16416	-7.76605	-7.53301
ISAV7	Na	Infectious pancreatic necrosis virus
ISG15	Ssa#NM_001123640.1	ISG15	-11.5076	-10.9155		-11.4744	-9.36082	-11.011	-13.3405	-8.09769	-7.63654	-10.843	-10.4039	-12.0671	-12.2546	-5.74262	-10.2131	-10.3974	-12.9685	-8.1046	-13.5885	-9.00201	-8.36791	-8.96475	-9.35343	-10.1752	-12.4738	-11.7912	-10.3046	-9.65014	-10.8009	-9.68893	-9.76237	-7.38503	-10.9706	-13.5048	-10.2823	-8.45819	-5.55328	-9.67316	-11.985	-9.31776	-6.44918	-9.46366	-10.5306	-6.64257	-9.94469	-9.78205	-9.71092
JUNB	Ssa#XM_014203598.1	Jun B-1	-4.01606	-4.05681	-2.64568	-1.50183	-3.20646	-4.041	-3.62989	-1.85967	-1.3257	-3.93301	-2.79961	-2.98122	-3.79781	-1.74818	-4.35603	-4.14562	-3.90612	-3.21752	-3.63741	-3.69765	-4.50707	-3.12542	-3.95324	-1.95035	-2.08558	-1.5027	-1.73804	-1.37298	-1.99088	-3.03565	-3.07707	-3.11394	-2.00611	-2.3601	-1.73331	-2.23656	-2.58984	-1.87934	-3.06801	-3.88697	-3.49386	-3.50693	-3.00989	-2.4228	-2.73106	-2.94918	-3.46462
KLF4	Ssa#NM_001142713.1	Krueppel-like factor 2	-7.74349	-6.78794	-6.80437		-6.55436	-7.17714	-9.6888	-6.446	-11.9654	-6.13402	-8.62967	-6.29966	-10.6381	-9.17892	-6.78326	-7.65821	-6.90618	-6.01399	-9.19822	-8.30823	-8.57695	-7.4276	-9.28023	-6.40608	-10.7571	-9.27804	-11.1937	-9.34615	-9.79915	-9.68105	-12.1541	-9.1888	-8.80254	-9.40962	-9.72528	-10.6434	-10.8376	-8.80732	-11.0244	-8.86351	-9.31718	-10.3691	-10.7458	-8.11526	-10.674	-9.33008	-10.0809
LAO1	Ssa#XM_014213790.1	L-amino-acid oxidase	-12.8803	-15.9519	-11.2644	-10.503	-13.4927	-13.1759	-12.8773	-12.1919	-8.14946		-15.321	-15.4366	-10.8015	-11.1234	-14.2498	-14.1625	-12.3016	-10.2517	-12.69	-12.2807	-10.8378	-13.1814	-12.6088	-14.547	-12.6659	-14.3234	-13.9521	-15.22	-14.739	-13.1004	-12.6673	-12.3103	-13.319	-13.4697	-15.2127	-14.0847	-11.0107	-12.0641	-15.1232	-14.9638	-13.1858	-13.0463	-13.3425	-14.0741	-13.0165	-14.0517	-14.0219
LECT2	Ssa#XM_014211962.1	Leukocyte cell-derived chemotaxin 2-1	-15.609	-13.388	-11.2441	-8.91852	-14.7107	-13.3028	-14.0497	-10.8251	-5.80377	-6.35938	-10.9485	-14.2705	-9.19272	-8.51303	-11.9753	-12.2904	-11.9445	-6.88583	-11.3435	-10.6566	-11.8001	-9.84823	-9.54445	-11.9065	-9.96012	-12.6755	-9.46266	-12.104	-10.1651	-11.5518	-7.71712	-8.13158	-10.6333	-10.8547	-12.1125	-9.96074	-8.40475	-10.9052	-8.47195	-13.2806	-9.69054	-10.1513	-8.98049	-9.2695	-9.58646	-8.14903	-10.3241
lyzc2	Ssa#XM_014145497.1	Lysozyme C II	-9.95807	-8.01473	-7.64581	-8.0449	-11.1834	-8.45703	-9.66301	-10.9618	-4.02032	-8.25026	-7.57846	-8.97227	-6.33752	-3.71222	-9.07268	-7.11526	-9.76924	-6.76141	-9.89863	-7.98292	-10.41	-4.82165	-7.5941	-10.3157	-8.50518	-8.79471	-8.35481	-7.97201	-9.07595	-9.36056	-7.5997	-8.87644	-8.76329	-8.46968	-8.36523	-8.82195	-6.50267	-7.46473	-9.08272	-8.66366	-7.60612	-7.48012	-7.20101	-8.37042	-7.0511	-7.93392	-8.33048
MARCO	Ssa#XM_014164758.1	Macrophage receptor MARCO	-9.09431	-8.83043	-8.09192	-6.41936	-8.74982	-7.88157	-7.46867	-10.0295	-6.93228	-5.11255	-9.14331	-10.2849	-6.5138	-5.3547	-9.827	-8.32793	-7.69591	-7.97065	-7.36084	-7.2293	-7.74886	-7.34271	-8.4253	-9.26852	-8.60238	-9.14215	-8.14355	-7.24156	-8.79662	-7.69239	-7.79471	-8.64928	-8.29278	-8.09715	-8.44906	-9.53581	-7.35431	-7.41367	-9.49612	-9.23253	-8.9815	-7.35305	-7.9276	-9.53404	-8.31013	-8.77434	-6.94122
MHC1	Ssa#XM_014177344.1	MHC class I antigen	-2.04011	-1.27893	-2.99973	-0.783092	-1.8969	-1.89517	-1.98538	-3.24947	-0.504512	-2.40691	-1.62158	-2.4977	-2.17265	-1.13421	-2.65615	-2.03032	-1.794	-2.25203	-2.39473	-2.05046	-3.16311	1.55813	-3.38424	-2.67471	-2.95813	-1.87568	-2.45615	-2.11906	-2.58665	-2.78926	-2.58216	-2.42597	-1.58382	-1.82778	-1.25033	-2.48893	0.830041	-0.519502	-1.61038	-0.43507	-0.665593	-0.195923	-1.27794	-0.871172	-0.086096	-0.613078	-1.07629
MHC2a	Ssa#XM_014133066.1	MHC class II antigen	-4.71949	-5.02236	-4.58421		-6.18847	-3.52477	-4.68438	-6.06505	-4.74212	-5.68098	-5.34951	-6.27178	-6.4144	-6.24727	-6.92579	-6.47416	-5.5112	-7.18491	-6.24809	-6.27322	-6.6361	-1.05667	-6.7684	-7.38021	-6.73484	-5.10776	-5.4855	-6.09824	-5.455	-6.93118	-6.87366	-5.94498	-4.36202	-6.28866	-4.70575	-6.02385	-3.08411	-4.28577	-5.72634	-3.654	-4.5651	-5.35375	-5.05903	-3.83102	-2.80846	-4.0854	-4.40828
MMP13	Ssa#NM_001140524.1	Mmp-13 or Collagenase 3	-10.2375	-9.372		-7.2986	-8.30452	-10.8459	-10.2046	-7.96893	-4.64212	-7.71764	-7.57399	-9.50721	-6.73522	-6.14838	-9.44718	-8.88644	-9.9349	-4.25675	-9.47014	-8.96203	-7.80332	-6.20932	-7.47993	-7.77456	-6.64433	-9.11985	-7.66956	-9.73309	-8.27888	-8.89192	-7.06572	-7.63558	-8.87668	-8.26114	-11.3315	-7.27345	-6.05273	-7.94	-7.1749	-9.42229	-8.67298	-8.89009	-6.22689	-6.88171	-6.58861	-5.97405	-8.27966
MMP9	Ssa#NM_001140457.1	Mmp-9	-8.43441	-5.6146	-5.79682		-7.94635	-8.90536	-6.37211	-7.20081	-1.8843	-7.4933	-4.53589	-6.39237	-3.43611	-2.27842	-6.72297	-5.3796	-5.80053	-3.47192	-7.76733	-4.99761	-7.80078	-8.1687	-5.20553	-5.98456	-5.56207	-6.65742	-5.55842	-8.0531	-5.66161	-6.15184	-5.27423	-5.29162	-6.28235	-5.2959	-7.68463	-5.98987	-4.9931	-5.49109	-4.4908	-6.71535	-4.77851	-4.88561	-4.60472	-5.66161	-5.12536	-4.69243	-5.28347
MPO	Ssa#XM_014128513.1	Myeloperoxidase (mpo)	-9.95889	-11.054	-10.8373	-9.10561	-12.6496	-9.26054	-10.4999	-12.822	-11.0123	-6.31241	-11.366	-12.1965	-10.1775	-9.85669	-10.9097	-12.2843	-10.735	-10.4424	-11.8112	-10.8801	-11.7836	-4.30712	-10.732	-13.5504	-11.6813	-11.2725	-11.0289	-13.266	-10.3737	-12.134	-10.9642	-11.2936	-10.5681	-10.3428	-10.2901	-12.603	-11.5202	-11.124	-11.516	-11.6742	-12.6537	-12.9981	-12.0162	-11.4597	-12.3743	-10.9605	-11.3186
nattl	Ssa#XM_014134365.1	Natterin	-7.08547	-8.5915	-7.93732	-5.8866	-8.635	-7.55457	-7.60851	-7.37517	-8.07419	-5.94163	-8.68957	-7.26146	-8.69778	-8.9304	-8.3332	-8.99102	-7.83219	-7.49056	-8.14839	-8.12727	-7.22506	-7.88986	-9.17069	-10.2007	-9.34388	-8.71762	-8.73574	-10.1507	-8.83975	-10.0001	-9.25769	-9.0721	-9.42229	-9.64681	-10.2101	-9.79518	-9.0282	-9.12268	-9.23524	-9.81186	-10.0473	-10.2519	-10.1659	-9.91189	-9.06301	-8.29546	-9.63457
NCF1	Ssa#NM_001145422.1	Neutrophil cytosolic factor 1	-15.6593	-14.6916	-10.3466			-14.8281	-13.9333	-14.926	-11.0184	-13.3939	-13.3917	-16.5068	-14.9283	-12.1159	-16.3077	-15.0182	-14.6567	-12.5986	-16.799	-14.2004	-16.104	-11.152	-15.6229	-18.3387	-14.7797	-14.8479	-14.6325	-15.4787	-13.701	-15.4976	-13.7204	-12.5026	-15.3453	-14.37	-13.5635	-13.1888	-13.99	-14.7277	-13.3692	-15.3418	-15.3888	-16.0796	-13.9614	-14.3134	-15.2448	-11.5847	-14.0355
ODC1	Ssa#XM_014211026.1	Ornithine decarboxylase	-9.92665	-8.24088	-8.7508	-7.03177	-8.55834	-9.11832	-9.3563	-5.70689	-7.76291	-4.10298	-7.19758	-8.58382	-7.34006	-5.69372	-8.33633	-8.31586	-9.2287	-6.68855	-8.70749	-7.9838	-7.23956	-5.77692	-6.59844	-6.29776	-6.77583	-6.06256	-6.67185	-6.26667	-6.41478	-7.0882	-7.13149	-7.4128	-6.66806	-6.654	-6.41456	-6.5096	-6.62674	-6.40867	-6.93082	-7.27544	-6.64849	-6.67717	-6.27761	-6.6063	-6.23739	-6.55212	-6.82238
PLEKHF1	Ssa#NM_001140738.1	Pleckstrin homology domain-containing family F member 1	-11.971	-12.8426	-10.8136	-9.10716	-10.634	-10.6992	-10.312	-10.3566	-10.1851	-8.18803	-12.4825	-12.8154	-12.9771	-10.2789	-12.2849	-13.5245	-11.849	-9.9526	-11.5957	-11.5001	-12.4449	-8.2595	-12.6403	-11.8553	-11.3047	-10.1567	-10.835	-11.441	-11.2373	-12.3547	-12.797	-12.784	-9.88406	-11.8901	-11.0378	-12.6985	-12.4128	-12.1321	-13.7514	-13.2282	-14.4095	-15.0087	-13.4794	-13.0038	-12.765	-12.5186	-12.8872
PLIN2	Ssa#XM_014155741.1	Perilipin	-12.177	-11.7366	-10.2013	-8.91589	-13.5162	-11.5228	-11.8737	-8.96396	-7.81726		-11.1737	-12.6954	-9.99784	-9.06801	-11.1785	-12.519	-12.3285	-9.51464	-11.3905	-13.4924	-11.6718	-10.8066	-11.2481	-12.1754	-12.2224	-12.5648	-10.3102	-10.9737	-11.4832	-10.4549	-9.59632	-9.68191	-11.0881	-9.81898	-10.7846	-11.1386	-9.9971	-11.0169	-10.684	-13.1012	-11.3203	-10.5126	-9.47669	-10.4809	-9.58573	-11.0832	-10.7767
PMCV	Na	Cardiomypathy syndrom virus
PRV	Na	Piscine reovirus		-14.9101	-18.6228																		-14.9434														-14.2306
RPS20	Ssa#XXX.4	RPS20	0.200396	0.315087	0.271521	0.111049	0.193255	0.289628	0.261236	0.203292	0.156068	-0.755986	0.221611	0.29311	0.265323	0.229003	0.463625	0.274095	0.237387	0.313382	0.22739	0.290529	0.323233	0.234167	0.178971	0.399756	0.217556	0.242565	0.247058	0.0501551	0.241982	0.145801	0.213865	0.293539	0.155399	0.302799	0.147005	0.24721	0.229008	0.354485	0.379679	0.264029	0.313628	0.309427	0.379659	0.302626	0.199614	0.341366	0.288185
RSAD2	Ssa#NM_001140939.1	Viperin	-10.9531	-10.322			-8.74297	-10.4529	-11.2823	-8.04345	-7.81988	-10.0022	-11.5238	-13.0506	-9.97703	-8.43175	-10.3327	-11.29	-14.9536	-8.60699	-11.7781	-8.13954	-7.78436	-8.52547	-9.1367	-10.278	-11.0175	-12.7401	-10.2462	-9.39063	-11.0321	-11.4002	-11.6412	-8.51286	-10.5744	-12.441	-10.305	-10.5295	-6.56459	-9.47396	-11.2508	-9.23673	-7.25854	-11.3921	-10.6367	-7.74993	-9.95904	-9.66934	-9.6346
RTP2	Ssa#XM_014149842.1	Receptor transporting protein 3 (rtp3)	-12.0329	-12.4605	-9.49346	-9.906	-10.6866	-10.4663	-12.1653	-7.96086	-9.06063	-5.91424	-12.6294	-13.5892	-12.1546	-8.42029	-10.3862	-11.0582	-11.4257	-10.2397	-11.5546	-8.73918	-8.69376	-10.7812	-11.3031	-11.2063	-12.5891	-13.8364	-11.5843		-12.1618	-12.1378	-10.9818	-8.68265	-13.068	-11.8539	-12.7869	-10.952	-7.69302	-11.3207	-14.6378	-9.2364	-7.31055	-11.6403	-11.1807	-9.74866	-10.7514	-8.93167	-10.7455
SAA5	Ssa#NM_001146565.1	Serum amyloid A5	-8.22592	-6.97153	-8.25641	-8.7677	-7.0222	-8.76564	-8.73473	-7.55916	-0.000109804	-3.73975	-10.2786	-7.08725	-5.67246	-2.44173	-7.07456	-8.10934	-9.50291	-4.42867	-8.71934	-7.59195	-7.74376	-9.12598	-5.99083	-7.79461	-9.15973	-9.94635	-8.65619	-9.33293		-10.2522	-7.93195	-14.0494	-11.4947	-13.55	-12.0712	-9.37756	-9.01241	-8.49676	-10.0265		-8.90354	-11.4759	-7.81265	-12.0444	-12.0139	-13.3378	-8.56649
SACS	Ssa#XM_014210715.1	Sacsin	-9.1634	-10.5065	-7.64117	-9.08054	-7.26021	-10.4664	-10.582	-6.5777	-7.89988	-7.19735	-11.5558	-10.817	-9.04829	-7.04337	-9.11735	-8.89967	-9.8845	-7.53661	-9.76925	-7.38355	-6.48825	-7.67871	-10.1562	-9.70034	-11.3261	-10.6663	-10.5547	-9.88132	-9.93297	-10.6525	-9.41663	-7.54425	-9.654	-11.243	-11.5028	-10.8643	-6.31265	-9.62636	-9.76711	-10.006	-5.84079	-9.32327	-10.6747	-7.12696	-9.82557	-9.88096	-9.13263
SASH3	Ssa#XM_014199306.1	SAM and SH3 domain-containing protein 3	-9.78696	-8.89807	-8.21494	-7.42845	-9.51026	-9.38865	-8.45435	-9.45622	-6.36655		-8.59081	-10.1974	-8.95894	-7.87025	-9.61101	-8.90344	-9.38767	-7.88405	-9.22668	-8.54365	-8.68582	-5.72474	-8.87841	-9.46864	-10.2111	-8.37439	-9.06476	-9.1933	-8.83928	-9.32267	-8.53504	-10.0767	-9.14952	-9.3988	-9.34097	-8.7273	-7.62849	-7.66659	-8.97789	-8.61881	-8.321	-8.4575	-8.40001	-8.3535	-7.89363	-9.04649	-8.11574
SAT1	Ssa#XM_014196207.1	Spermidine spermine N1-acetyltransferase 1	-6.66339	-5.65002		-6.45541	-5.56909	-6.31095	-7.39836	-5.8948	-5.04163	-4.61583	-5.87844	-5.28278	-5.28324	-4.90647	-5.17446	-5.58257	-6.68438	-3.3787	-6.52243	-6.21048	-4.99166	-4.79647	-4.78364	-5.48405	-5.20672	-5.84293	-5.24646	-5.33399	-6.08855	-5.73168	-6.30894	-5.87205	-6.12403	-5.68	-5.74702	-5.44241	-5.10511	-5.17383	-5.23063	-6.90315	-6.15217	-5.23026	-5.16314	-5.205	-5.34073	-5.73898	-5.74685
SAV	Na	Salmon alphavirus																											-15.5471
SELE	Ssa#XM_014184167.1	E-selectin	-13.3845	-13.4095	-7.63678		-13.9637	-12.0636	-14.0158	-12.27	-11.5357	-12.5567	-14.9855	-13.2032	-12.2655	-14.0111	-13.6797	-13.0206	-16.0619	-11.2557	-14.9341	-13.745	-12.7331	-10.253	-11.577	-13.3783	-13.6733	-15.0725	-13.1599	-10.7825	-15.9958	-13.7399	-14.4872	-13.6177	-14.0893	-12.3719	-11.8049	-15.1896	-12.7147	-11.2615	-12.3979	-14.9224	-12.5983	-12.3006	-11.0383	-15.7047	-13.5454	-12.8859	-12.0978
SERPINE1	Ssa#XM_014156332.1	Plasminogen activator inhibitor type 1	-12.1586	-9.68598	-10.4655	-10.4441	-11.2873	-11.0276	-11.269	-8.15577	-7.2365	-8.18302	-8.61291	-10.2899	-10.155	-8.5217	-9.55701	-9.92364	-11.2762	-7.70517	-10.6545	-10.5592	-9.61128	-10.8862	-7.92736	-8.68496	-8.36166	-8.56861	-7.85893	-6.75387	-8.84727	-7.67267	-8.56778	-8.88984	-8.17133	-7.73971	-6.96869	-9.02606	-8.15779	-8.82862	-8.94505	-9.90689	-7.90706	-7.60527	-7.97738	-9.39044	-8.38308	-8.94379	-9.30152
SGPV	Ssa#S35554696	Serpin H1 (Hsp47)																												-16.6174
SH2D1A	Ssa#NM_001140753.1	SH2 domain-containing protein 1A	-16.2678	-16.3964	-18.6104	-17.4681			-14.2252		-14.5572		-16.9867		-15.0304		-16.7772		-15.5011		-17.0665	-15.5835	-16.2445	-12.847		-19.0706	-16.9312	-17.1007	-17.4337		-16.6285	-16.3713	-16.5405		-15.3939	-15.0091			-13.8956	-15.3339		-15.9824	-15.6732		-18.3041	-15.7952	-15.1077	-15.9442	-16.759
SH3PXD2A	Ssa#NM_001146354.1	Neutrophil cytosolic factor 4	-9.45469	-8.13644	-8.69884	-9.31693	-9.28979	-8.13061	-8.64942	-8.89399	-6.56625	-8.28801	-8.60572	-9.50156	-8.78621	-8.18948	-9.25947	-9.44591	-8.73172	-7.52164	-9.66059	-9.04762	-9.54553	-6.69144	-9.62696	-9.62325	-9.58515	-9.09617	-10.0243	-9.29908	-9.60983	-9.76758	-9.54512	-9.62552	-8.71701	-9.99342	-8.68711	-9.69593	-8.57233	-9.04656	-9.20805	-9.28257	-9.18734	-8.8714	-8.34394	-9.09927	-8.5917	-8.33273	-8.64229
Snaclec1	Ssa#XM_014158126.1	C-type lectin M4, cd209l	-9.58123	-12.0676			-12.0786	-12.9948	-12.8585	-12.1633	-7.8434	-8.64524	-6.5285	-10.6103	-10.7259	-9.5653	-13.7706	-10.9727	-9.81776	-11.4261	-9.27012	-11.1588	-14.1904	-2.48851	-10.4653	-9.82688	-6.04772	-4.94487	-8.51869	-6.10615	-5.36247	-6.1486	-5.74937	-6.25424	-6.54104	-5.41841	-5.14433	-6.70046	-9.53064	-3.49067	-2.8455	-8.65762	-3.2745	-5.22029	-6.91321	-6.2248	-5.06137	-4.32276	-3.31773
SOCS1	Ssa#XM_014190655.1	Suppressor of cytokine signaling 1	-10.6752	-11.7227	-9.8983	-9.85837	-9.49488	-11.8304	-11.105	-10.5701	-8.56784	-9.326	-12.8528	-11.867	-10.3711	-10.249	-12.3839	-11.5729	-11.1251	-9.21676	-11.8507	-10.3055	-11.0442	-8.83306	-10.9548	-11.6098	-12.6527	-10.6748	-11.0602	-10.8217	-12.7202	-10.8235	-12.828	-11.0895	-12.1407	-12.827	-11.561	-12.2061	-9.16174	-11.0805	-12.2443	-12.1684	-10.7212	-10.571	-11.1101	-11.0276	-9.92656	-11.1685	-11.3954
stbp	Ssa#XM_014199617.1	Saxitoxin and tetrodotoxin-binding protein 2		-14.6549		-9.63452		-16.0568		-15.5835	-8.51275	-13.4411	-13.2466		-16.152	-14.0886	-14.6342	-14.1674	-13.9998	-12.9645			-13.9236		-11.3559	-13.6094	-16.6957	-15.6352	-16.4049	-14.4419		-15.6549	-16.2656			-16.2457	-15.4182	-15.6371	-16.0446	-16.4844			-16.3187	-13.5544	-12.9685		-14.3525	-15.4778	-14.444
TAP1	Ssa#NM_001123673.1	ATP-binding cassette B3 (MDR	-9.55898	-9.8825	-9.07645	-8.32225	-8.18548	-8.93024	-9.92382	-8.68979	-7.36793		-10.3109	-10.3657	-9.49407	-9.67153	-9.49627	-9.871	-9.03731	-8.38367	-9.55384	-8.93182	-9.24387	-7.03122	-9.42994	-10.1662	-9.47613	-9.8158	-9.28632	-9.38452	-9.79743	-9.1787	-9.85969	-9.98099	-8.94162	-9.2978	-9.52323	-9.54808	-8.34672	-8.72607	-10.045	-8.77686	-8.15887	-8.25376	-9.8735	-9.52225	-7.97023	-8.64093	-8.89049
Tenacib	Ssa#NM_001123655.1	Serotransferrin 2																				-13.4401			-13.023							-13.9548			-13.7048		-15.6249		-15.0461	-10.3783	-9.43873	-10.9469		-11.595	-8.54323	-10.5628	-8.53892	-10.1982	-13.4067
TNFRSF6B	Ssa#XM_014146103.1	TNF decoy receptor	-11.6513	-9.24709	-11.5903	-8.43378	-11.4964	-10.0893	-11.4963	-7.1639	-7.44947	-12.4065	-9.12335	-12.6938	-10.0204	-6.99068	-11.0754	-11.2953	-10.3127	-8.58867	-11.1077	-11.6143	-11.5105	-6.61717	-11.8754	-10.1427	-9.89493	-10.5993	-9.23813	-11.1432	-10.5794	-11.9055	-10.9946	-10.5634	-11.3058	-11.1588	-11.2431	-10.0764	-8.10484	-10.6294	-10.237	-11.7318	-11.8636	-11.3422	-9.74062	-9.86571	-9.885	-9.85318	-10.5061
TRIB1	Ssa#XM_014194811.1	Gig2-7	-12.7409	-15.4932	-10.8808	-11.1611	-11.7933	-16.8309	-14.6396	-11.5209	-10.0245	-6.20532		-16.0778	-11.0077	-10.8075	-14.3799	-13.3187	-14.5168	-11.1632	-14.5493	-10.6498	-10.7049	-12.658	-14.2837	-15.1577	-14.735	-15.3511	-14.2791	-14.8305	-14.9984	-12.6987	-12.276	-11.4608	-13.6276		-16.9816	-13.6729	-7.78236	-12.5957	-15.0353	-11.6105	-9.03115	-11.8829	-13.5151	-11.2208	-11.5779	-12.2723	-11.1828
ZNFX1	Ssa#XM_014168158.1	NFX1	-10.0547	-9.26854	-8.66884	-9.05424	-8.08701	-9.59563	-9.73246	-7.52706	-7.59049	-6.09184	-10.2549	-10.0536	-9.92081	-7.93882	-8.92463	-9.35312	-9.78159	-8.46291	-9.66174	-8.55311	-7.88797	-8.02849	-9.0462	-8.9188	-10.4851	-10.3786	-10.3232	-9.38324	-10.2375	-9.66164	-9.50922	-8.86271	-10.3794	-11.1887	-9.90754	-10.4806	-7.77268	-9.05546	-10.918	-9.50581	-7.69481	-9.77181	-10.2101	-8.34602	-9.04505	-9.45922	-9.43342
[truncated: 43 more columns]

## Sheet: Gill
Gene	Clone_ID	Name	Cohort1-FW1_1_gill|w0	Cohort1-FW1_11_gill|w0	Cohort1-FW1_12_gill|w0	Cohort1-FW1_2_gill|w0	Cohort1-FW1_3_gill|w0	Cohort1-FW1_4_gill|w0	Cohort1-FW1_5_gill|w0	Cohort1-FW1_6_gill|w0	Cohort1-FW1_8_gill|w0	Cohort1-FW1_9_gill|w0	Cohort1-FW2_1_gill|w0	Cohort1-FW2_10_gill|w0	Cohort1-FW2_11_gill|w0	Cohort1-FW2_12_gill|w0	Cohort1-FW2_2_gill|w0	Cohort1-FW2_3_gill|w0	Cohort1-FW2_4_gill|w0	Cohort1-FW2_5_gill|w0	Cohort1-FW2_6_gill|w0	Cohort1-FW2_8_gill|w1	Cohort1-FW2_9_gill|w0	Cohort1-SW1_1_gill|w0	Cohort1-SW1_10_gill|w0	Cohort1-SW1_11_gill|w0	Cohort1-SW1_12_gill|w0	Cohort1-SW1_2_gill|w0	Cohort1-SW1_3_gill|w0	Cohort1-SW1_4_gill|w0	Cohort1-SW1_5_gill|w0	Cohort1-SW1_6_gill|w0	Cohort1-SW1_7_gill|w0	Cohort1-SW1_8_gill|w0	Cohort1-SW1_9_gill|w0	Cohort1-SW2_10_gill|w0	Cohort1-SW2_11_gill|w0	Cohort1-SW2_2_gill|w0	Cohort1-SW2_3_gill|w0	Cohort1-SW2_4_gill|w0	Cohort1-SW2_5_gill|w0	Cohort1-SW2_6_gill|w0	Cohort1-SW2_7_gill|w0	Cohort1-SW2_8_gill|w0	Cohort1-SW2_9_gill|w0	Cohort2-FW1_1_gill|w0	Cohort2-FW1_10_gill|w0	Cohort2-FW1_11_gill|w0	Cohort2-FW1_12_gill|w0
ACTB	Ssa#XXX.2	Actin b	1.87694	2.36693	2.04306	1.47564	0.353974	2.09582	2.20346	1.74072	1.98148	2.07509	1.55195	1.9143	2.24984	1.88974	1.82635	1.99799	1.67366	1.82484	1.45581	1.8655	2.05442	1.67357	1.67314	2.16239	1.81085	2.28348	1.74812	1.69646	3.14588	1.99402	2.46558	1.88612	1.98007	2.00524	2.05908	2.54013	1.90288	2.11982	1.65164	2.43989	1.74007	1.98039	1.98403	0.721626	2.07641	1.8824	2.33393
ADGRE5	Ssa#XM_014199487.1	CD97 antigen-like	-7.88621	-7.9241	-7.71466	-8.61851	-9.81581	-7.8395	-7.22076	-8.33352	-9.75425	-9.30456		-10.853	-10.2112	-10.3589	-8.43151	-8.05278	-8.92301	-8.52765	-8.69012	-10.7357	-9.87331	-10.8719	-8.82267	-9.60502	-10.3912	-9.5883	-9.68965	-9.93128	-9.11931	-9.30426	-8.55392	-9.68995	-9.31335	-8.57036	-8.83038	-8.23223	-9.0148	-9.22575	-10.1644	-9.39291	-9.45555	-8.92581	-9.84395	-8.37535	-8.42527	-9.65752	-7.27681
APOC1	Ssa#XM_014201564.1	Apolipoprotein C-I	-1.93488	-1.70542	-2.43548	-4.01107	-3.50152	-1.76427	-1.9521	-2.58318	-1.90096	-1.81553	-9.21922	-1.49694	-2.29373	-1.77379	-1.53714	-1.54447	-1.92877	-1.71577	-1.54234	-1.39425	-1.87663	-5.21843	-5.61073	-2.65146	-5.20301	-2.9035	-4.67626	-3.50438	-2.65362	-3.16788	-2.97327	-4.01936	-3.73865	-3.69755	-2.91492	-2.85709	-3.92746	-3.56982	-6.28942	-3.77316	-4.14403	-3.81053	-3.55986	-1.42279	-3.1395	-2.29306	-4.17597
ARG2	Ssa#GRASP223647763	Arginase, type II	-7.21647	-6.58081	-7.30155	-8.17942	-8.72435	-8.13435	-7.47151	-7.5244	-7.83689	-7.85249	-11.1838	-8.26492	-8.13059	-8.56737	-7.46741	-7.76638	-7.94078	-7.68022	-8.18709	-8.38748	-8.10067	-8.18049	-7.52518	-6.33616	-7.10745	-7.83599	-8.43041	-7.69441	-6.82163	-7.28781	-7.13033	-7.15582	-7.03355	-7.60052	-7.67203	-6.48343	-7.92548	-6.6524	-8.35302	-6.94236	-7.58811	-7.88675	-8.0066	-8.18873	-7.18772	-7.92089	-7.23318
ATF3	Ssa#XM_014205217.1	Cyclic AMP-dependent ATF-3	-7.7232	-7.57299	-6.83379	-7.99048	-9.04796	-8.25412	-7.7445	-8.1086	-7.61545	-7.97682	-5.39005	-7.88267	-7.55586	-8.36147	-7.50786	-7.51569	-7.54049	-8.15294	-8.01507	-7.4396	-7.17255	-7.21728	-5.32834	-5.37219	-5.1416	-6.52548	-5.95032	-5.76884	-5.27151	-5.2015	-4.90705	-5.76255	-5.54796	-6.51828	-7.18765	-5.20555	-7.74076	-5.14846	-7.19579	-6.71698	-7.32806	-6.42045	-7.55509	-4.20222	-7.37938	-7.97138	-6.63858
BANF1	Ssa#XM_014185925.1	Barrier-to-autointegration factor (banf)	-6.99549	-5.89489	-4.17923	-5.56986	-10.9888	-7.80885	-5.12539	-5.90828	-6.30843	-6.85348	-6.82902	-4.71395	-5.32145	-4.48811	-4.3714	-3.8387	-6.54	-4.78044	-6.30536	-4.87441	-5.6505	-6.53946	-2.7576	-4.63917	-3.89079	-3.7893	-4.10499	-4.16124	-2.24915	-3.70708	-2.92076	-3.12733	-3.88717	-1.43374	-4.07128	-2.43094	-2.69279	-1.61011	-2.35163	-3.4547	-3.67246	-2.1042	-3.91547	-5.2939	-6.37961	-4.9126	-3.55261
C1QC	Ssa#XM_014183112.1	Complement C1qC	-6.67736	-5.41234	-6.14907	-6.92218	-7.46574	-5.75007	-5.76648	-7.0579	-5.72323	-5.57535	-6.36682	-5.21884	-4.79557	-5.25022	-5.28707	-5.84886	-5.53277	-5.83691	-5.92054	-5.43901	-5.21682	-6.36131	-5.66603	-4.95485	-5.19771	-4.61637	-5.40296	-5.34508	-4.40918	-4.9631	-4.83564	-5.61424	-5.83665	-4.31775	-4.41983	-4.36165	-5.04198	-4.9002	-5.56725	-4.52146	-5.1634	-4.53344	-4.48501	-9.79619	-7.54522	-8.29125	-6.34861
C1QL2	Ssa#XM_014208680.1	C1q-like adipose protein	-6.55829	-6.75255	-7.25798	-8.36747	-9.26548	-7.82594	-6.29874	-7.38198	-7.41546	-7.25581	-11.1025	-7.1168	-6.47709	-6.62277	-7.16926	-6.59466	-7.20535	-7.14338	-7.65765	-7.05145	-5.80932	-8.06297	-10.0041	-9.66456	-8.91927	-10.1827	-10.123	-9.95717	-8.21215	-7.76865	-9.14315	-9.19817	-8.62244	-7.24742	-7.11527	-7.0987	-7.76427	-6.72156	-7.78211	-7.46817	-7.65978	-6.6848	-7.20121	-7.40764	-8.84982	-10.0751	-8.36215
C4b	Ssa#XM_014162647.1	Complement C4B	-9.97351	-9.26436	-9.85214	-10.7755		-9.27434	-8.05011	-10.1408	-9.27055	-8.73374	-10.4795	-9.31124	-8.41009	-9.21966	-9.38481	-9.16628	-9.60087	-10.2581	-9.60556	-9.30596	-8.72145	-7.8728	-8.48407	-8.85555	-8.67456	-9.03311	-7.79826	-7.43515	-10.2989	-8.18815	-7.99304	-8.649	-9.05518	-6.89557	-6.64413	-5.90496	-6.85952	-6.35321	-7.73456	-7.12397	-7.29466	-7.06839	-7.17018	-7.59468	-9.12153	-10.1205	-6.7784
C7	Ssa#XM_014134762.1	Complement component C7	-12.4653	-12.9166	-13.7926	-13.2252	-14.8936	-11.8012	-13.3539	-12.8288	-13.7296	-12.5023	-12.3022	-12.4067	-12.6311	-10.7241	-12.6323	-13.8052	-12.8239	-11.5234	-11.8063	-12.727	-11.3384	-9.77967	-12.9866	-16.141	-10.9911	-11.3894	-10.6709	-10.3283	-7.71707	-14.8278	-11.4715	-11.7095	-12.7763	-9.61922	-9.48262	-8.54023	-10.6154	-8.70241	-9.63132	-10.0998	-8.63096	-9.44452	-9.21053	-12.5074	-13.77	-12.5102	-12.6654
CAMP	Ssa#NM_001123573.1	Cathelicidin (cath)	-8.73475	-7.72112	-7.26231	-10.4604	-10.0039	-8.85928	-7.54783	-8.96333	-9.50934	-8.5682	-12.6136	-8.74778	-8.30453	-8.48664	-8.52346	-8.08191	-9.27643	-8.659	-9.6693	-9.04494	-7.70946	-8.80285	-8.62127	-9.5637	-9.67638	-9.53011	-9.83432	-9.08095	-9.347	-9.98821	-9.02	-6.7142	-8.91836	-7.3405	-7.99888	-6.71194	-8.68361	-7.81908	-7.04204	-8.43621	-7.13234	-8.50146	-7.86598	-5.89194	-5.60217	-6.24872	-4.7727
CAT	Ssa#XM_014173127.1	Catalase	-5.96928	-5.92105	-5.79351	-5.76421	-7.90931	-5.87011	-6.03514	-5.86741	-5.35291	-5.80432	-6.48052	-5.60769	-5.78939	-5.98247	-6.08214	-6.10232	-6.28614	-6.28007	-6.12024	-6.43083	-5.91649	-5.98095	-5.67273	-5.3714	-5.41	-5.43046	-5.25288	-5.49766	-6.00129	-5.28855	-5.29453	-5.13174	-5.52953	-4.19172	-3.23258	-4.21448	-4.36146	-4.45665	-3.84569	-4.51237	-5.44791	-5.27845	-4.86788	-5.64698	-5.51373	-5.92508	-5.13224
CCL19	Ssa#XM_014172597.1	C-C motif chemokine 19-4	-8.80436	-7.34822	-7.76556	-9.43323	-10.538	-8.67721	-6.68701	-9.02534	-8.2582	-8.56856	-7.95485	-7.50674	-7.49634	-7.35139	-7.57186	-6.95541	-8.46347	-7.76909	-7.85089	-8.0821	-7.7267	-7.53483	-5.98778	-7.6993	-7.02678	-6.6425	-6.74037	-7.04063	-5.70507	-6.1664	-5.12193	-6.22508	-6.63381	-5.41261	-6.41034	-5.16557	-5.40869	-5.63765	-5.75619	-6.84852	-7.0717	-5.29366	-5.85859	-8.08003	-9.0087	-8.94556	-6.28072
CCL20	Ssa#XM_014191476.1	C-C motif chemokine 20	-5.44166	-5.71238	-5.41663	-5.64468	-8.00537	-5.30342	-5.47539	-5.95254	-6.12316	-5.62178	-7.23399	-6.12996	-6.28378	-6.41358	-6.0533	-5.94388	-5.50095	-6.65916	-6.19116	-6.39762	-6.47118	-7.6041	-7.31623	-6.51416	-7.17988	-6.92485	-7.13412	-7.59537	-9.47763	-6.84979	-6.81184	-7.63613	-6.82976	-6.53037	-5.85259	-5.97502	-6.23787	-6.014	-6.90038	-6.19957	-6.57651	-7.13071	-6.30802	-5.2611	-5.98393	-6.53957	-5.50441
CCL4	Ssa#XM_014191808.1	C-C motif chemokine 4	-10.6583	-9.93374	-12.892	-11.0861	-12.9525	-11.0941	-9.18189	-10.4881	-10.9308	-10.7062	-10.7322	-11.2951	-10.7638	-11.2874	-10.9527	-10.7349	-10.7631	-11.274	-10.9223	-10.8451	-10.7544	-10.9244	-10.2535	-11.3258	-10.5335	-11.5808	-10.2819	-10.8757	-9.98249	-8.26501	-8.50882	-10.6165	-10.4947	-10.2282	-10.7752	-10.2983	-11.2486	-10.1714	-11.783	-9.78638	-11.7891	-9.86939	-10.7842	-9.68958	-11.0435	-12.6105	-11.7849
CCR3	Ssa#GRASP223648789	C-C chemokine receptor type 4	-10.6959	-10.6231	-11.3807	-11.2269	-11.9589	-10.132	-9.69743	-11.2966	-9.87042	-9.81543		-10.4155	-9.90846	-10.3019	-10.7549	-10.6769	-10.9009	-10.8135	-10.5243	-11.4934	-10.0369	-11.9675	-10.5496	-10.1996	-10.2409	-9.54932	-10.939	-10.0285	-8.94967	-9.57022	-9.37552	-10.181	-10.3	-9.08387	-9.05998	-9.14747	-9.10281	-9.26609	-10.0249	-9.35115	-10.1222	-8.82864	-9.13113	-11.9104	-11.8668	-11.9585	-10.8495
Cd209d	Ssa#NM_001141046.1	CD209D	-8.21881	-8.35909	-7.74789	-8.35274	-9.82509	-7.56056	-6.66121	-7.59856	-7.39844	-7.22814	-10.1384	-7.90736	-7.77056	-7.96172	-7.56844	-6.98415	-8.38648	-7.52113	-8.67508	-8.43144	-7.49692	-8.32793	-6.34732	-7.23531	-7.01997	-6.9261	-7.39427	-7.66767	-6.31256	-7.7974	-6.96375	-6.91396	-6.68236	-6.59927	-7.1721	-5.89173	-7.58725	-6.94539	-7.41308	-7.21918	-7.30885	-6.68788	-7.80872	-9.15844	-8.22492	-9.58579	-7.89432
CD28	Ssa#XM_014151277.1	CD28 T-cell-specific surface glycoprotein	-6.80491	-6.50262	-6.65203	-6.94211	-8.55931	-6.48942	-5.1774	-5.73277	-6.50734	-6.88667	-11.5529	-7.44038	-6.7518	-7.02423	-6.73994	-6.55049	-6.92412	-6.51326	-7.48819	-7.01373	-6.45866	-7.11166	-6.20908	-6.70109	-6.3889	-6.17619	-6.46125	-6.83938	-5.27732	-6.77057	-5.86564	-6.35048	-6.78132	-6.47822	-7.27588	-6.09161	-7.07798	-6.66962	-6.45274	-6.54707	-7.32361	-6.10645	-7.08576	-7.16456	-7.27997	-7.79644	-6.41766
CD4	Ssa#NM_001146408.1	CD4	-8.96444	-8.04449	-8.59343	-9.00187	-9.70894	-8.20587	-8.02967	-8.91753	-8.26658	-8.55632	-12.3186	-8.25091	-7.79098	-8.44396	-8.34125	-7.67034	-8.30542	-8.42146	-8.66392	-8.06762	-8.28129	-8.81946	-8.35875	-8.04523	-8.34015	-7.26275	-8.11271	-8.95324	-7.22688	-8.30307	-7.71533	-7.79086	-8.02944	-7.05535	-7.69969	-7.22112	-7.94812	-7.67235	-8.47387	-7.50074	-8.32022	-7.19976	-7.66839	-7.88843	-8.09856	-8.3422	-7.02563
CD40	Ssa#NM_001141236.1	CD40 (TNFR5)	-7.89698	-7.20306	-8.21749	-8.87062	-9.75898	-8.51793	-7.1358	-8.84685	-7.99747	-8.44849	-8.20569	-8.57592	-7.69742	-7.71333	-7.49628	-7.23479	-8.44887	-7.78378	-8.65106	-7.8226	-7.53166	-8.76678	-8.23127	-8.14946	-8.17486	-7.76309	-7.75964	-8.0536	-6.16064	-7.88719	-6.50954	-7.6433	-8.14	-6.9801	-7.33427	-6.71967	-7.94569	-7.49843	-8.13839	-7.46017	-7.604	-7.14612	-7.87328	-6.94404	-7.39437	-8.16213	-6.95487
CD53	Ssa#NM_001140576.1	CD53	-5.24181	-4.80157	-5.88147	-5.96532	-6.97551	-5.13118	-5.81077	-5.57944	-5.0149	-6.00108	-10.883	-5.09306	-5.76683	-5.33196	-5.02772	-4.74591	-6.91733	-5.22862	-5.50319	-6.48648	-5.01276	-6.73419	-5.75223	-5.97653	-5.95826	-5.54522	-5.00113	-5.09031	-3.87323	-6.05411	-4.52696	-5.02352	-5.76967	-4.29918	-4.67213	-4.00796	-4.74796	-4.52519	-5.32643	-4.56899	-5.10504	-4.44009	-5.53665	-5.88581	-6.47578	-7.24743	-5.78353
CD83	Ssa#XM_014200898.1	CD83	-8.61373	-8.27938	-8.08412	-9.54319		-8.19705	-7.24781	-8.88548	-9.14797	-9.26498	-8.21412	-9.1341	-8.13568	-8.87144	-7.85839	-7.77304	-8.511	-8.7361	-8.69965	-8.57461	-8.04805	-8.97948	-8.53872	-9.24687	-8.32592	-8.54948	-8.48079	-8.53014		-8.28209	-6.89694	-8.07368	-8.74413	-7.72251	-8.38992	-7.16031	-8.462	-7.50493	-8.90342	-8.68116	-8.85733	-7.57245	-8.55061	-7.97403	-9.64479	-11.4197	-8.04745
CEBPB	Ssa#NM_001139913.1	CCAAT enhancer binding protein	-6.58216	-5.77798	-6.11344	-6.84031	-7.91743	-6.00608	-6.23583	-6.5985	-6.70572	-6.72081	-4.73837	-6.48823	-6.23388	-6.9053	-5.86369	-5.76183	-6.12655	-6.22637	-6.50392	-6.11689	-6.44487	-5.96643	-4.41786	-3.74185	-4.1583	-4.94204	-5.22369	-5.00418		-3.96356	-4.19809	-4.41828	-4.82506	-4.81544	-4.63559	-4.69771	-6.18542	-4.39794	-6.35397	-5.19085	-5.04464	-5.36519	-5.46732	-3.14537	-5.05051	-5.43713	-4.95267
CH25H	Ssa#NM_001140862.1	Cholesterol 25-hydroxylase-like protein A	-7.91538	-7.44467	-7.53377	-8.27967	-8.76791	-7.7782	-7.35752	-7.81598	-8.05892	-7.9602	-6.3184	-7.81186	-7.14503	-7.5636	-7.45425	-7.85231	-8.10293	-7.85139	-7.73161	-7.91474	-6.87386	-6.99968	-6.01998	-6.74518	-6.05588	-6.76244	-6.49265	-5.83902	-7.27591	-6.06066	-5.71447	-6.44735	-6.71667	-6.28102	-6.62165	-6.21585	-6.92771	-5.6189	-8.07845	-6.12499	-6.84088	-6.6578	-6.95582	-6.36686	-8.27084	-8.02904	-6.50787
CHIA	Ssa#XM_014155599.1	Chitinase	-6.65425	-5.98216	-6.74503	-7.71855	-8.69682	-6.54457	-6.15748	-7.12583	-7.31426	-6.44746		-6.96039	-6.57257	-6.81083	-6.70616	-6.52014	-7.3043	-7.35536	-7.0234	-6.95398	-6.36957	-8.22603	-7.13851	-7.15744	-7.03036	-6.37815	-7.49559	-7.01985	-6.21459	-6.85383	-6.97893	-7.41261	-6.77472	-6.52135	-6.32467	-6.5416	-6.32322	-6.72041	-7.41241	-6.20551	-7.26227	-7.02514	-6.47693
clra	Ssa#NM_001123579.1	C type lectin receptor A (clec4e)	-10.6803	-9.81934	-10.033	-10.3448	-11.9804	-10.1406	-8.20826	-10.0054	-10.2527	-10.4801	-10.0802	-10.9864	-9.43553	-10.5467	-9.92499	-9.86839	-9.58551	-9.90851	-8.72094	-10.0998	-10.0349	-8.65674	-8.8564	-9.76171	-9.38925	-10.3724	-8.70979	-9.68911	-8.66674	-9.2186	-9.00879	-8.58852	-9.58647	-8.40255	-8.05762	-7.57465	-8.17449	-7.83618	-8.16192	-8.49761	-8.07708	-8.34927	-8.27059	-10.1732	-10.2692	-11.2814	-8.49749
CSF3R	Ssa#XM_014167081.1	Granulocyte colony-stimulating factor receptor	-11.7739	-11.432	-11.7802	-12.7961	-16.8341	-11.7166	-11.6362	-12.1482	-13.1058	-12.647	-12.8833	-11.6951	-11.8834	-12.8553	-11.7911	-11.2563	-12.2109	-11.4376	-12.3848	-13.5482	-12.0267	-12.2588	-13.1999	-12.5283	-12.0728	-12.0118	-12.4741	-12.1691		-12.0533	-11.4725	-12.6445	-12.3199	-11.7662	-12.3634	-11.735	-12.3193	-11.931	-12.7584	-11.7309	-13.3229	-13.3542	-12.623	-13.1758	-13.7438	-14.3575	-12.9566
CTLA4	Ssa#XM_014174696.1	Cytotoxic T-lymphocyte protein 4 (CD152)	-12.6291	-11.6531	-11.74	-14.1954	-14.7394	-12.4428	-13.5684	-14.5465	-12.5236	-13.2301		-12.5994	-11.6793	-12.4609	-12.7803	-12.9939	-12.6737	-12.6638	-12.9119	-12.1492	-12.2179	-14.6636	-11.2798	-11.5486	-11.8461	-11.6597	-11.9822	-12.7921	-11.6216	-12.9867	-10.7366	-11.7784	-12.3675	-11.9874	-11.7233	-11.0838	-10.8783	-11.0693	-12.6679	-11.1912	-11.5918	-10.4196	-10.9319	-12.2657	-12.1961	-12.0222	-11.6583
CXCL10	Ssa#XM_014143455.1	CXCL10 chemokine	-12.3312	-11.5389	-10.4747	-13.7778		-12.6985	-9.98452	-12.7041	-12.5816	-15.3088	-11.8445	-11.4291	-11.1664	-12.1217	-9.83022	-10.8273	-11.8026	-12.0121	-12.3999	-12.0239	-10.8942	-12.9739	-12.7783	-13.2844	-12.4002	-11.3088	-12.3286	-11.9117	-4.96806	-10.9297	-9.83153	-11.8835	-12.429	-10.3451	-11.0401	-10.6325	-11.5423	-11.5288	-11.8735	-12.2408	-11.1666	-10.8295	-11.3542	-11.1108	-15.0388	-17.4895	-11.8907
CYBA	Ssa#XM_014127044.1	Cytochrome b-245 light chain	-3.98072	-3.62069	-3.6574	-4.60356	-5.09567	-4.1216	-3.51358	-4.06353	-3.61285	-3.48651	-11.216	-4.02719	-3.63423	-4.09512	-4.2583	-4.11137	-4.31952	-4.22092	-4.70145	-3.8623	-3.86289	-4.33921	-4.43967	-3.93673	-4.25027	-4.3138	-4.51484	-4.40529	-3.50427	-4.30358	-4.05414	-4.56179	-4.00144	-3.62106	-3.59948	-3.2236	-4.29936	-3.59573	-4.4716	-3.65238	-4.01886	-3.80095	-4.13073	-4.77056	-3.82088	-4.72826	-3.5785
DDIT4	Ssa#223673050.1	DNA-damage-inducible protein 4	-14.0802	-17.1777	-10.657	-18.2956		-12.2183	-17.2089	-12.1105	-17.9172	-13.2704	-14.0514	-13.6411	-11.2333	-18.526	-16.9397	-18.3173	-14.8623	-15.5199	-15.7451	-12.8249		-13.8803	-13.8103	-14.9007	-13.4183	-18.0612		-12.8566		-12.7116	-12.2382	-16.0266	-14.5403	-11.0155	-12.6436	-13.342	-11.732	-12.0503	-10.1329	-13.2983	-11.9869	-9.3691	-10.0056		-14.8196	-13.2599
drtp1	Ssa#XM_014151528.1	Differentially regulated trout protein 1	-10.2808	-9.30888	-8.90441	-12.5364	-15.3055	-10.7522	-9.92808	-10.874	-11.7255	-10.439	-11.1758	-12.1285	-10.9271	-10.6808	-11.4528	-11.2318	-10.0301	-10.4119	-11.4363	-10.8476	-11.1217	-12.3836	-12.4239	-12.2004	-13.3763	-11.1679	-13.6532	-12.3388	-10.987	-12.9866	-12.1068	-12.2605	-12.2916	-10.8585	-10.2666	-9.81362	-9.64556	-9.92084	-10.3834	-10.4781	-10.4812	-9.70496	-9.11053	-9.33311	-10.5377	-12.0967	-8.87296
EEF1A1b	Ssa#XXX.3	EEF1A1b	-0.286398	-0.329077	-0.184682	-0.182638	-0.0316365	-0.180153	-0.332975	-0.2764	-0.306813	-0.247035	-0.252248	-0.34671	-0.487555	-0.317272	-0.342222	-0.316926	-0.300104	-0.258817	-0.282347	-0.245243	-0.441826	-0.0966991	-0.212343	-0.25022	-0.244018	-0.147011	-0.134843	-0.163798		-0.187304	-0.420153	-0.18271	-0.217184	-0.397879	-0.416433	-0.306256	-0.323639	-0.288408	-0.392895	-0.260663	-0.217028	-0.399582	-0.329101	-0.760498	-0.225217	-0.172456	-0.142994
FCGR1A	Ssa#XM_014162559.1	Ig receptor 1	-11.3941	-10.7537	-11.3933	-11.9186	-12.2592	-12.3044	-10.6294	-13.3984	-13.0638	-12.9285	-10.8075	-12.3268	-12.3185	-12.1815	-10.9725	-10.4868	-10.975	-11.9471	-11.1322	-12.5961	-12.474	-14.4379	-11.4115	-11.259	-12.267	-12.007	-12.5118	-12.464	-10.9774	-11.6068	-12.0685	-10.1888	-12.2956	-9.99356	-10.6831	-10.0078	-10.5318	-10.3948	-12.8392	-10.82	-11.2855	-10.5557	-9.08746		-17.3848	-17.5339	-13.7725
FERMT3	Ssa#XM_014129062.1	Fermitin family	-8.5818	-8.46171	-8.40694	-9.02999	-10.6507	-9.09216	-8.0371	-8.11038	-9.40016	-9.62861	-8.46632	-8.9386	-8.29092	-8.86682	-8.53268	-8.32742	-8.44477	-8.3187	-8.59053	-7.93877	-8.66764	-9.32784	-8.76974	-9.10841	-8.69185	-8.86223	-8.94172	-9.05762	-9.74316	-9.27012	-7.87314	-8.9301	-9.15627	-8.00382	-8.80985	-8.04028	-8.43676	-8.21175	-9.06933	-8.35797	-8.68518	-8.09441	-8.15905	-7.64302	-9.07009	-10.2433	-8.15072
GIMAP4	Ssa#XM_014185605.1	GTPase IMAP family member 4	-10.4596	-11.7174	-10.7066	-11.8309	-13.5564	-10.8234	-11.0221	-10.8966	-12.5697	-13.5731	-12.4511	-11.4162	-11.1781	-11.2193	-11.0286	-11.616	-12.9071	-13.251	-12.0734	-11.7942	-11.8808	-11.1459	-13.0244	-10.4292	-10.5038	-10.2011	-10.6122	-11.527	-8.27538	-10.1041	-9.05721	-11.3774	-10.0335	-11.1094	-10.436	-9.50944	-10.6214	-10.1237	-10.1851	-9.79114	-9.51811	-9.0683	-11.2283	-11.2033	-12.159	-14.9132	-10.6335
HAMP	Ssa#NM_001140849.1	Hepcidin-1	-17.9845			-17.3503	-19.119	-17.1458	-16.388	-17.613					-17.7927	-16.7479	-16.757		-16.5747		-16.3716	-17.2405					-17.4265	-18.0732	-16.9565				-16.1926	-17.4502		-16.0725		-16.9863		-15.1323	-16.8625	-14.8452	-14.971	-14.8022	-17.6549		-18.2078		-16.4574
HMOX1	Ssa#XM_014180523.1	Heme oxygenase	-8.68861	-8.11492	-8.12805	-9.51974	-9.86484	-8.21137	-7.40209	-8.96699	-8.85268	-8.85254	-8.64369	-7.95374	-8.59068	-8.68726	-8.42638	-8.96358	-8.39937	-8.38239	-8.4539	-7.94436	-8.2303	-7.93198	-8.1213	-7.92834	-7.72554	-8.07694	-7.33192	-7.97566		-7.72929	-8.01043	-7.88684	-8.26041	-7.38305	-7.26894	-8.05799	-6.82402	-7.11391	-8.04133	-6.97229	-8.15828	-8.16213	-6.88072	-7.27207	-8.47688	-7.8321	-7.64442
HP	Ssa#XM_014182939.1	Haptoglobin	-6.79439	-6.99783	-6.82794	-11.649	-7.46665	-6.9282	-6.037	-6.78462	-6.05851	-8.98128		-7.33755	-6.48818	-8.63007	-6.1233	-7.52631	-6.80091	-8.26124	-7.40563	-4.7335	-7.10618	-5.60942	-7.71778	-6.48569	-11.1838	-6.07095	-6.69999	-6.77152	-5.28648	-7.77147	-6.42248	-7.58562	-7.874	-7.72927	-5.9286	-7.02403	-7.09022	-6.77286	-6.66525	-5.26184	-5.57247	-7.38049	-6.43232	-5.15802	-7.09538	-7.06439	-6.52858
HSP1A1	Ssa#XM_014187508.1	Heat shock cognate 70	-8.61452	-7.62571	-8.60736	-8.85997	-9.79361	-8.19524	-8.31801	-9.32198	-7.98907	-7.26055	-7.88948	-8.38841	-7.30839	-8.00707	-8.32001	-8.55461	-8.88455	-9.01231	-9.23055	-7.73827	-7.95896	-8.29896	-8.12499	-8.2828	-8.04591	-8.28957	-8.27511	-5.98804	-7.39728	-7.71189	-7.5343	-8.11545	-7.86498	-8.01306	-8.09509	-6.09166	-7.57905	-4.92132	-7.94537	-3.24325	-7.7761	-7.76177	-7.54576	-8.66433	-7.98894	-8.09996	-7.64879
hsp30	Ssa#XM_014189781.1	Heat shock protein 30	-10.6971	-9.48432	-11.2626	-14.1901	-14.6588	-11.4291	-11.3968	-13.1212	-13.3623	-13.3158		-13.4513	-12.4563	-12.292	-14.5725	-14.2678	-14.2167	-15.4804	-15.4803	-11.8082	-14.4883	-12.5901	-11.4543	-11.7538	-11.968	-12.5847	-12.2083	-11.6908	-10.5942	-13.8738	-11.6437	-12.7978	-15.0491	-12.0571	-10.5867	-13.3416	-12.0179	-13.0256	-11.6012	-9.78337	-9.40868	-9.58151	-10.5417	-13.6624	-10.8718	-15.9537	-11.8899
HSPA5	Ssa#NM_001141642.1	78 kDa glucose-regulated protein	-3.04659	-2.61176	-2.70307	-3.63949	-4.09143	-2.70925	-2.74022	-3.37643	-3.10555	-3.26917		-3.48086	-3.17173	-3.16994	-3.3528	-3.49025	-3.32378	-3.32325	-3.3241	-3.4073	-3.60684	-4.55923	-4.03124	-2.92662	-3.62119	-3.75355	-4.0688	-4.05738	-2.33602	-3.32137	-2.93799	-4.06341	-3.0225	-3.11951	-3.45625	-2.65694	-3.81009	-2.86805	-3.63432	-2.77006	-3.77542	-3.06919	-3.73944	-5.3622	-3.04818	-3.48705	-3.05267
IER2-2	Ssa#NM_001140121.1	Immediate early response 2-2	-8.06752	-7.35476	-7.64563	-9.00692	-11.7555	-8.06123	-8.12502	-9.1152	-8.42703	-8.60739	-7.64151	-8.33818	-8.35554	-9.03237	-8.12931	-8.56305	-8.96746	-8.39629	-9.40279	-8.02415	-8.36255	-6.17934	-4.6795	-4.43934	-3.95774	-5.69814	-4.60761	-4.38392	-5.08415	-3.73955	-3.95167	-4.91152	-4.41925	-5.7596	-5.72482	-7.34471	-8.30443	-7.20259	-7.49905	-6.83419	-6.89821	-5.78624	-6.23386	-4.73759	-8.39321	-9.82783	-8.27313
IFIT5	Ssa#XM_014179290.1	Interferon-induced protein with tetratricopeptide repeats 5-2	-9.96853	-9.61844	-8.94629	-9.85269	-15.2797	-10.2966	-9.43888	-9.88394	-10.1804	-11.0919	-11.1295	-9.85569	-9.90747	-8.5714	-9.66981	-9.84848	-10.0507	-9.72651	-9.78794	-9.17954	-10.0781	-10.7267	-9.81342	-10.3673	-9.69396	-9.02823	-9.72061	-9.3658		-10.1232	-8.85431	-10.2254	-10.15	-8.09461	-8.62373	-8.39163	-9.01647	-8.27888	-9.51998	-9.19167	-9.65131	-7.47616	-9.65193	-7.82895	-10.6398	-11.4114	-9.0175
IFN2A	Ssa#NM_001123570.1	interferon alpha 2	-8.75057	-8.64818	-8.99409	-10.6479	-13.5607	-9.46926	-10.0322	-9.67608	-10.298	-10.4058	-9.22082	-10.2054	-9.57776	-9.70838	-9.35793	-9.5859	-9.66813	-9.97068	-9.91245	-9.75424	-10.3883	-10.6462	-9.64521	-9.54364	-8.98582	-9.89781	-10.0783	-9.72317		-9.38859	-9.19195	-10.4041	-9.12708	-9.99726	-9.78332	-8.6199	-9.93369	-9.49173	-10.3401	-9.90534	-9.81648	-8.87685	-9.80134	-8.17474	-9.97414	-12.122	-9.53742
IKBA	Ssa#XM_014193164.1	NF-kappa-B inhibitor alpha-like	-6.17725	-5.49103	-5.61578	-6.19092	-7.60382	-6.15533	-5.33696	-5.84597	-5.98511	-6.61733	-6.14847	-6.07908	-5.53128	-6.22678	-6.3678	-5.65897	-5.67764	-5.86679	-6.56811	-6.27931	-5.67332	-5.80837	-6.22283	-5.88497	-5.21117	-5.85448	-5.5997	-5.23422	-5.589	-5.70044	-6.01061	-5.14703	-6.2929	-5.30218	-5.77113	-5.60173	-4.82184	-5.4376	-5.34537	-5.62312	-5.91379	-5.53037	-6.09356	-6.26785	-6.20061	-6.01895	-5.39573
IL10RB	Ssa#XM_014174580.1	IL-10 receptor subunit beta	-10.3739	-9.99948	-10.2198	-11.4585	-12.0824	-10.0335	-9.75653	-11.1021	-9.03771	-8.8165		-9.02301	-8.93234	-9.10505	-10.0201	-10.5825	-11.189	-10.6803	-11.2265	-9.09366	-8.97804	-10.2076	-8.81778	-10.1502	-9.47508	-9.25354	-8.97435	-9.67124	-8.16689	-9.5281	-8.62514	-9.54108	-9.244	-8.58266	-8.77382	-7.94432	-8.78303	-8.09046	-8.89596	-8.28618	-8.775	-8.63544	-9.54003	-10.5405	-10.476	-12.0158	-9.85616
IL11	Ssa#XM_014152521.1	IL-11	-11.3452	-12.6515	-14.5666	-12.8444	-14.1859	-9.7762	-11.5704	-11.8753	-13.0204	-11.1566		-11.268	-11.0137	-11.5654	-11.2643	-10.465	-11.6423	-10.2814	-10.5981	-11.3887	-11.3385	-13.3346	-11.1088	-10.8253	-12.9767	-12.8389	-12.7238	-10.6672	-11.9081	-10.4516	-9.48882	-10.6072	-14.0591		-11.558	-12.3049		-10.7796	-13.6971	-11.6351		-15.6784	-12.7861	-10.1893	-14.3713	-13.6569	-12.511
IL13RA2	Ssa#XM_014196344.1	IL-13 receptor alpha-2	-7.51942	-7.65722	-7.73962	-7.89969	-10.7059	-7.10878	-8.00328	-8.14622	-8.37965	-7.86848	-7.5411	-8.01109	-7.96261	-8.11629	-7.45227	-7.64689	-7.26365	-7.9217	-7.53426	-7.30163	-8.04184	-8.50611	-8.64513	-7.80009	-7.83709	-7.54424	-7.91776	-7.56774	-7.03695	-7.60648	-7.36721	-7.77729	-8.17191	-8.7383	-9.27944	-8.18702	-8.2891	-9.1283	-9.06023	-7.94658	-8.49351	-7.99212	-8.03369	-8.38004	-8.38794	-9.30474	-7.97633
IL18	Ssa#XM_014162471.1	IL-18	-6.19762	-6.28545	-6.12029	-6.62061	-7.86172	-6.05137	-5.99023	-6.39955	-6.5087	-6.56296	-6.55671	-6.56455	-6.22125	-6.41652	-6.3538	-6.40394	-6.46805	-6.50142	-6.34069	-6.74168	-6.35532	-7.01524	-7.0631	-7.00869	-6.88275	-6.72393	-6.91286	-6.80323		-6.79571	-6.44702	-7.00203	-6.95281	-6.70421	-6.3494	-6.37582	-6.72987	-6.67088	-7.05917	-6.55647	-6.92542	-6.71044	-7.11713	-5.61204	-6.13479	-6.20208	-5.70694
IL1B	Ssa#NM_001123582.1	IL-1 beta	-13.0603	-12.4246	-11.8277	-13.4816	-13.9187	-11.4122	-11.2559	-13.2348	-12.5629	-11.3489		-12.8768	-12.7258	-13.1139	-11.5795	-13.3338	-13.18	-12.6237	-13.3643	-11.6277	-11.6393	-13.3163	-9.68973	-9.57893	-10.3383	-11.3146	-10.8021	-11.4033	-9.73025	-9.49878	-9.47056	-9.85925	-10.3244	-10.3118	-11.3181	-11.3756	-12.9578	-10.3986	-11.5323	-11.3009	-10.9335	-10.1059	-13.189	-11.646	-13.5112	-14.4249	-11.9284
IL1R2	Ssa#NM_001145420.1	IL-1 receptor type II	-9.25799	-8.89115	-9.90624	-9.76782	-14.7237	-9.23004	-8.57926	-9.39724	-9.51358	-10.0932	-9.03348	-9.13869	-9.01124	-9.02494	-9.25193	-9.1307	-9.58086	-9.32621	-9.5889	-9.25626	-8.28714	-9.07299	-8.94674	-9.54195	-9.11365	-9.52292	-9.00511	-9.25051	-6.9992	-8.98053	-8.76152	-9.69366	-9.13398	-8.64153	-8.96078	-8.02595	-8.21905	-7.97545	-9.18086	-8.33411	-9.53927	-9.57866	-8.91187	-9.14464	-10.2336	-10.1713	-9.05462
IL20RA	Ssa#NM_001141080.1	IL-20 receptor alpha chain	-14.2247	-12.8569	-12.3698	-12.4631			-12.0062	-14.0428	-13.6588	-13.7425		-12.653	-14.9732	-13.647	-13.8978	-11.0973	-14.3731	-12.3052	-16.1679	-12.7809	-14.3295		-12.777			-12.7087		-17.2383	-12.5226	-14.2411	-12.9768	-12.3058	-12.5957	-11.1343		-12.7875	-14.2949		-15.527		-13.5895	-10.8574	-16.1248		-12.8556	-13.3753	-11.5788
IPNV	Na	Infectious salmon anaemia virus
IRF1	Ssa#NM_001252361.1	interferon regulatory factor 1	-6.09541	-5.4137	-5.86819	-6.78496	-7.72947	-5.6208	-4.84539	-6.25896	-5.4386	-5.80327	-11.3904	-5.6467	-4.88537	-5.30331	-5.11774	-4.76282	-6.41218	-5.66964	-6.18966	-5.94071	-5.06469	-5.10521	-4.10913	-5.29857	-4.49112	-4.46652	-4.41804	-4.74059	-2.915	-4.3088	-3.14104	-4.83818	-4.24992	-3.81012	-4.32208	-3.74959	-4.19246	-4.40479	-4.60104	-4.09671	-4.58681	-3.79429	-4.64753	-5.38512	-5.80547	-7.04323	-5.02656
ISAV7	Na	Infectious pancreatic necrosis virus
ISG15	Ssa#NM_001123640.1	ISG15	-10.2538	-10.2499	-8.78711	-10.8033	-13.0909	-11.1224	-9.79623	-11.7823	-10.0986	-10.6853		-9.69467	-9.09346	-7.61079	-10.301	-9.67635	-11.0414	-10.0139	-11.482	-7.76785	-9.69863	-11.5189	-7.11791	-9.98043	-8.43098	-7.37023	-7.42664	-8.68269	-4.91738	-8.78293	-5.06192	-8.31588	-7.32944	-5.69127	-7.34926	-5.81095	-7.96648	-5.67885	-7.26795	-7.43398	-7.58464	-4.22299	-8.58751	-7.43091	-9.5908	-10.7251	-8.10513
JUNB	Ssa#XM_014203598.1	Jun B-1	-5.05454	-4.84343	-5.07631	-5.14037	-6.13159	-4.74806	-4.11519	-5.39899	-5.50908	-5.35637	-3.79843	-5.34833	-5.02504	-5.70031	-5.09091	-5.41819	-5.96707	-5.41145	-6.04949	-5.4488	-4.75495	-3.62264	-1.87043	-1.62918	-1.3794	-3.22267	-2.61177	-2.35695		-1.5856	-1.55698	-1.89967	-1.95539	-3.12912	-2.95819	-4.26135	-4.63145	-3.5502	-4.04768	-3.60926	-4.01011	-3.16489	-3.6679	-2.13299	-4.73647	-5.51509	-3.66693
KLF4	Ssa#NM_001142713.1	Krueppel-like factor 2	-7.36503	-7.05527	-7.28187	-7.54161	-8.70715	-7.22977	-7.09448	-7.71129	-6.87716	-7.02239	-12.5515	-7.77607	-7.2067	-7.83986	-7.78539	-7.76715	-7.79828	-7.70114	-7.59932	-7.36392	-7.19102	-7.41769	-6.75024	-6.40643	-6.4023	-7.10423	-6.46609	-6.89444	-6.37628	-6.68574	-6.67411	-6.36928	-6.58536	-6.07603	-5.51866	-5.73664	-6.34392	-6.49877	-6.17677	-6.24098	-6.90026	-7.52848	-6.83777	-7.90227	-7.45682	-8.34282	-8.20146
LAO1	Ssa#XM_014213790.1	L-amino-acid oxidase	-11.0055	-11.1292	-11.8232	-12.7317	-16.6682	-10.8089	-10.9882	-11.9975	-13.4511	-13.5001	-11.3409	-13.1844	-12.992	-13.5004	-11.8833	-11.5795	-11.5349	-12.0401	-11.6488	-13.3236	-13.3283	-13.3322	-12.6748	-12.9493	-11.8266	-12.5355	-12.5178	-12.5737	-7.20626	-11.3686	-11.3132	-13.2405	-12.0195	-11.3279	-11.736	-10.4903	-11.52	-11.3838	-12.7583	-11.4841	-12.7604	-11.0201	-12.4874	-12.4875	-13.2881	-12.9239	-12.1996
LECT2	Ssa#XM_014211962.1	Leukocyte cell-derived chemotaxin 2-1	-10.7085	-10.9301	-10.1128	-10.355	-13.7136	-10.8688	-8.72168	-10.1376	-9.75481	-10.2243	-9.59965	-9.78381	-10.4423	-9.985	-10.3145	-9.3325	-10.7461	-10.7447	-9.98051	-10.0338	-8.57172	-8.59512	-8.89061	-8.33822	-9.22715	-9.58033	-8.55777	-7.10421	-9.52708	-7.50963	-8.84859	-9.31719	-7.87401	-8.90001	-7.77366	-7.23795	-6.99206	-8.03535	-8.55665	-7.3755	-9.22771	-9.21644	-8.55067	-8.7129	-10.5053	-11.9084	-9.80875
lyzc2	Ssa#XM_014145497.1	Lysozyme C II	-6.97954	-6.52925	-6.35201	-7.92171	-8.38812	-6.95406	-6.16611	-7.4828	-6.68544	-5.96738	-8.38491	-5.26875	-4.8852	-5.20413	-5.96179	-5.44639	-6.91493	-7.16903	-6.52201	-5.49015	-4.83272	-7.7134	-5.71741	-6.66742	-6.02091	-5.3374	-6.12224	-6.04986	-5.9548	-6.10707	-5.84127	-6.03152	-5.59663	-4.54411	-4.73931	-4.55324	-5.29852	-5.34041	-6.50637	-4.82488	-5.49684	-4.74619	-5.243	-7.44972	-5.9857	-7.23866	-4.63763
MARCO	Ssa#XM_014164758.1	Macrophage receptor MARCO	-7.0061	-6.89285	-7.29089	-8.3069	-12.4384	-6.56876	-7.14732	-7.75517	-8.28059	-7.84906	-7.09176	-7.0989	-6.82312	-7.34143	-6.91919	-6.82753	-6.86512	-6.95623	-7.02825	-7.14694	-7.43383	-7.34534	-7.82212	-7.54738	-7.12547	-6.81596	-7.52508	-7.65953	-5.99098	-7.54764	-7.71087	-7.92168	-7.74777	-6.65214	-6.28348	-6.42055	-7.08418	-7.23686	-7.78702	-7.08549	-7.14834	-6.92918	-6.56387	-8.32352	-8.00885	-9.18804	-7.03407
MHC1	Ssa#XM_014177344.1	MHC class I antigen	0.663623	1.25874	1.4169	0.328888	-1.15982	0.701969	1.45237	0.3137	0.771077	1.07954		1.04229	1.53045	1.1437	1.22431	1.61178	0.891975	1.0324	0.372612	1.02705	1.38008	1.35939	1.3051	1.41702	1.23823	1.62996	1.06879	1.08866	2.60283	1.32946	1.77632	1.34565	1.4654	1.88679	1.76371	2.46101	1.81454	1.95812	1.69573	1.77839	1.28325	2.0296	2.07087	1.06341	0.519995	0.029034	1.73716
MHC2a	Ssa#XM_014133066.1	MHC class II antigen	-1.43785	-0.781256	-1.62163	-2.16452	-2.23665	-1.35508	-0.780502	-1.38145	-1.43133	-1.5503	-12.979	-2.31724	-1.78882	-1.99032	-1.17363	-1.3675	-1.67164	-1.59211	-2.15992	-0.960579	-1.78613	-1.68981	-1.45319	-1.15172	-1.47993	-1.06322	-2.06247	-1.94176	-0.453094	-1.12881	-1.49741	-1.36909	-1.34527	-0.470664	-0.931083	-0.272053	-1.42327	-1.33898	-1.39455	-0.155412	-0.519028	-0.282076	-0.863752	-1.76992	-2.23085	-2.0571	-1.40773
MMP13	Ssa#NM_001140524.1	Mmp-13 or Collagenase 3	-5.80492	-5.99148	-5.98117	-5.91185	-7.60558	-6.34815	-4.6376	-6.81891	-6.42067	-6.29384	-9.53794	-6.28998	-6.17126	-5.89379	-6.10897	-5.39893	-6.05051	-5.67062	-6.4278	-6.43112	-5.51193	-6.96886	-6.38755	-5.75749	-5.84856	-6.37879	-5.34988	-5.79828	-5.32855	-5.64909	-6.12565	-6.47162	-5.60289	-5.83001	-5.05526	-4.72521	-6.18537	-5.3873	-6.42245	-4.597	-6.2404	-5.70406	-5.95567	-6.50286	-5.8537	-6.03937	-5.57705
MMP9	Ssa#NM_001140457.1	Mmp-9	-7.6562	-8.38379	-8.77808	-8.65543	-9.69451	-8.11558	-7.72714	-8.85913	-8.26965	-8.51253		-8.0425	-8.08401	-8.25193	-8.28688	-7.58938	-9.17462	-8.45274	-8.82031	-8.0968	-7.1733	-9.02375	-8.1855	-7.60459	-7.02739	-8.26127	-6.97544	-6.94586	-7.63414	-7.38813	-7.96157	-9.55653	-7.25332	-6.11797	-4.94609	-6.53617	-7.39664	-6.56364	-7.93192	-6.5414	-6.25069	-6.83794	-7.50362	-11.5155	-8.57639	-8.65915	-7.46512
MPO	Ssa#XM_014128513.1	Myeloperoxidase (mpo)	-2.93631	-2.84902	-1.96433	-3.41195	-5.34277	-2.70317	-2.50673	-2.88174	-2.88091	-3.39678	-3.81266	-3.65467	-3.60729	-4.25662	-3.9563	-3.625	-3.29454	-3.49471	-4.00239	-3.37326	-3.81707	-5.72196	-6.31367	-6.19664	-6.61096	-6.40871	-6.51049	-6.01607	-11.3121	-6.6089	-6.02672	-6.66867	-6.09042	-2.94569	-2.4668	-2.78614	-4.14545	-2.25788	-3.59744	-3.52256	-3.57211	-4.62328	-3.87314	-1.27748	-2.50513	-3.40907	-1.84277
nattl	Ssa#XM_014134365.1	Natterin	-7.22288	-7.0237	-6.6008	-7.79063	-9.19015	-7.75426	-7.44594	-7.40772	-9.1836	-8.81919	-7.66715	-8.79726	-8.19287	-8.24438	-7.28383	-6.58772	-7.23764	-8.08119	-7.80213	-8.68471	-7.94338	-10.1669	-8.96582	-9.06979	-8.6035	-8.81338	-9.25426	-8.05593	-6.91094	-7.6717	-9.04094	-8.71668	-8.85222	-8.16615	-8.70763	-8.18574	-8.5656	-8.54019	-9.48647	-8.07065	-8.82193	-7.80345	-8.81178	-7.44519	-7.9181	-7.36575	-6.84445
NCF1	Ssa#NM_001145422.1	Neutrophil cytosolic factor 1	-11.2986	-11.2622	-12.4412	-14.036	-13.8455	-11.4489	-10.5616	-12.3164	-13.2566	-11.9658		-12.2597	-11.8257	-11.4376	-11.4091	-10.0639	-12.9019	-10.9054	-12.7569	-11.5704	-10.9584	-12.1083	-11.962	-11.1445	-11.7976	-12.0649	-11.1374	-11.0019	-11.1318	-11.0397	-11.5325	-11.1478	-10.4954	-11.0382	-11.1221	-11.0818	-11.2008	-11.7026	-12.7412	-10.9368	-12.4135	-10.9256	-11.8253	-11.707	-13.3315	-13.4991	-11.8761
ODC1	Ssa#XM_014211026.1	Ornithine decarboxylase	-6.64573	-6.44819	-5.34923	-6.6259	-10.3258	-6.25366	-5.60708	-7.07487	-6.2687	-5.97332	-6.71274	-6.24232	-6.1281	-6.88742	-6.71707	-7.40823	-6.54971	-6.84439	-6.69122	-5.83093	-5.9339	-8.18486	-7.73053	-6.71411	-6.83374	-7.4687	-7.96941	-7.97481	-6.27876	-6.73915	-6.58865	-7.4129	-6.79522	-7.27019	-7.23568	-5.91237	-7.61285	-6.29795	-7.9651	-6.48609	-7.53035	-6.96695	-8.11625	-5.23422	-5.55084	-6.04766	-5.30426
PLEKHF1	Ssa#NM_001140738.1	Pleckstrin homology domain-containing family F member 1	-7.8017	-7.88312	-7.89675	-8.61179	-11.8411	-7.9375	-6.86007	-8.22351	-8.67386	-8.8247	-8.31647	-9.08809	-8.90863	-9.27321	-8.24273	-8.58811	-8.32943	-8.88063	-8.71008	-8.50868	-8.6267	-9.72563	-8.90759	-9.1289	-8.52357	-9.46213	-9.53081	-8.88445	-5.90175	-8.59771	-7.81364	-8.82739	-9.03263	-7.61545	-8.31269	-8.51752	-10.3156	-8.87732	-9.34069	-9.50693	-9.13435	-7.98495	-9.08755	-7.14983	-7.90687	-8.53344	-7.09991
PLIN2	Ssa#XM_014155741.1	Perilipin	-11.1857	-11.5063	-10.1032	-13.6256	-12.522	-10.9655	-10.327	-11.6055	-12.1614	-13.0421	-11.3607	-11.9757	-12.0083	-11.1828	-10.7798	-10.5321	-10.0831	-11.1817	-11.2759	-11.517	-11.0303	-10.3357	-10.5858	-10.932	-10.9764	-10.4078	-11.1288	-10.3328	-10.074	-11.344	-10.4832	-10.9796	-10.3617	-8.7363	-9.63898	-9.16996	-10.0576	-9.16777	-9.70881	-9.29147	-10.5253	-8.80547	-9.52395	-11.3925	-10.7586	-11.3593	-10.7452
RPS20	Ssa#XXX.4	RPS20	0.277701	0.317942	0.181397	0.178911	0.0315076	0.176701	0.32184	0.268104	0.296702	0.240531	0.245044	0.333701	0.461878	0.306685	0.329056	0.306049	0.289527	0.251161	0.272921	0.238339	0.422618	0.0957252	0.207497	0.2436	0.237639	0.144614	0.132888	0.160769		0.183499	0.401663	0.179208	0.212287	0.38145	0.398813	0.297381	0.312795	0.279707	0.377538	0.253589	0.21225	0.383778	0.318261	0.708108	0.21973	0.169177	0.140968
RSAD2	Ssa#NM_001140939.1	Viperin	-8.71692	-8.4724	-7.9429	-8.64062	-10.7806	-8.94827	-8.32023	-8.85028	-8.51549	-9.49567		-9.6095	-9.50515	-7.98827	-9.17295	-8.72269	-9.76216	-7.91523	-9.05762	-8.14003	-9.41394	-9.0718	-7.2742	-8.72041	-7.07136	-7.36655	-7.74039	-8.60738	-5.13266	-8.5506	-5.3694	-8.29166	-7.56735	-5.26826	-5.08636	-5.53373	-5.9968	-5.60992	-6.07821	-6.30891	-6.71357	-4.59962	-6.53835	-8.19395	-9.28695	-10.6999	-8.69366
RTP2	Ssa#XM_014149842.1	Receptor transporting protein 3 (rtp3)	-12.0739	-11.5009	-9.80544	-11.633	-15.5546	-13.577	-10.7825	-12.2257	-12.6323	-12.8794	-13.4798	-11.839	-14.7782	-9.73163	-13.3593	-12.2794	-12.3294	-11.2323	-12.561	-11.1611	-13.1881	-13.4203	-11.9955	-12.1378	-11.2822	-10.8133	-11.7851	-10.7121	-7.33707	-11.3963	-9.24444	-11.3369	-11.4716	-9.54146	-10.9022	-9.82871	-9.77038	-9.46581	-10.5575	-11.057	-12.1227	-7.35693	-10.9787	-9.44926	-11.637	-11.9159	-11.5698
SAA5	Ssa#NM_001146565.1	Serum amyloid A5	-11.1879	-9.22952	-10.3445	-11.366	-11.3918	-10.0566	-8.31176	-8.70895	-8.34212	-9.4813	-10.1255	-8.71255	-6.8201	-9.42858	-8.53757	-7.40014	-8.88722	-9.96315	-9.73814	-8.8823	-8.08285	-7.1602	-9.92015	-9.92777	-9.99744	-10.5229	-9.88742	-9.83295	-9.40634	-9.66158	-9.11011	-5.95594	-7.77185	-6.84821	-6.44476	-5.3559	-8.25685	-6.3023	-6.33302	-8.38754	-6.67346	-7.24813	-7.0469	-5.48564	-6.08118	-6.92306	-4.78502
SACS	Ssa#XM_014210715.1	Sacsin	-8.15982	-8.3641	-7.11372	-8.04281	-10.5409	-8.34339	-7.61596	-8.80342	-8.84074	-8.73459	-8.84695	-8.3188	-7.86793	-7.23011	-7.92642	-7.59088	-8.12348	-8.09892	-8.14607	-8.16298	-7.75031	-9.60318	-8.81222	-9.31582	-8.29659	-8.28043	-8.063	-8.35749		-8.26776	-7.59073	-8.88714	-9.84655	-6.52652	-6.67988	-6.62707	-7.62953	-6.27676	-7.62365	-7.51842	-7.45939	-5.91008	-7.40377	-7.79077	-9.75808	-8.7579	-7.29674
SASH3	Ssa#XM_014199306.1	SAM and SH3 domain-containing protein 3	-6.15498	-6.24031	-6.19485	-6.75606	-7.89296	-6.20189	-5.6032	-5.64236	-6.40979	-6.46597	-6.31272	-6.01618	-5.68611	-6.48112	-5.77131	-5.4601	-6.06243	-6.11242	-6.2556	-6.0429	-5.97651	-7.17762	-5.78324	-7.06119	-5.97484	-5.86686	-6.12849	-6.48919	-6.24062	-6.66933	-5.51403	-6.2005	-6.22661	-5.08313	-5.54708	-5.32865	-5.73683	-5.6284	-5.95715	-5.42391	-6.12275	-5.22823	-6.31423	-6.36599	-6.61711	-7.50497	-5.61356
SAT1	Ssa#XM_014196207.1	Spermidine spermine N1-acetyltransferase 1	-5.05358	-4.6644	-5.11927	-6.18828	-6.32351	-5.34987	-5.07626	-6.02702	-5.05605	-4.70239	-9.22789	-4.92348	-4.68576	-4.36103	-5.52443	-5.39618	-5.40371	-5.04632	-5.7365	-4.71868	-4.94877	-6.19189	-5.73739	-5.1223	-5.50741	-5.57876	-5.98033	-5.97865	-4.63789	-5.08489	-5.05353	-5.89144	-5.1813	-4.87419	-4.74865	-3.77058	-4.78394	-3.92408	-5.5102	-3.57806	-5.22385	-4.9184	-5.10199	-4.72065	-5.44827	-5.30071	-5.47212
SELE	Ssa#XM_014184167.1	E-selectin	-10.2967	-9.40532	-9.67513	-10.7255	-11.3474	-9.63306	-9.7052	-11.0746	-10.293	-9.66774	-10.1156	-10.599	-10.0662	-11.0464	-9.80333	-10.5011	-9.94477	-9.91496	-10.124	-9.85259	-10.2948	-10.769	-10.0056	-8.80931	-9.8914	-10.9146	-10.0298	-9.82244	-9.43253	-9.73707	-9.0914	-10.0032	-9.52833	-9.87314	-10.313	-9.30861	-10.4771	-9.37153	-11.0258	-8.92268	-10.157	-9.85345	-10.8625	-10.7664	-11.1831	-12.172	-11.4993
SERPINE1	Ssa#XM_014156332.1	Plasminogen activator inhibitor type 1	-12.8534	-11.6992	-12.1293	-13.7579	-18.0432	-12.676	-12.8702	-14.1491	-11.0875	-11.5749	-12.4865	-10.5255	-10.82	-10.7346	-13.0972	-12.9154	-12.7618	-13.1686	-12.7677	-10.6926	-11.3034	-11.1191	-10.6953	-9.62628	-9.76253	-10.4001	-9.92054	-9.61213	-6.9402	-9.29964	-9.55228	-10.2232	-10.4061	-9.88235	-10.3517	-8.33706	-9.6559	-8.44639	-10.1427	-8.69245	-10.3238	-10.102	-10.4579	-8.92504	-10.4237	-10.6304	-11.5844
SGPV	Ssa#S35554696	Serpin H1 (Hsp47)																								-15.9767	-13.9235					-17.327	-11.327		-17.0777
SH2D1A	Ssa#NM_001140753.1	SH2 domain-containing protein 1A	-12.0734	-11.6605	-13.4009	-13.2228	-17.4536	-11.9838	-10.5081	-11.8691	-12.708	-12.8689	-12.3893	-12.9104	-12.5911	-12.7426	-11.8645	-11.0412	-11.8929	-12.4603	-12.8077	-11.6114	-12.5596	-13.9341	-12.4528	-12.5317	-11.9242	-11.8609	-12.5573	-12.1058		-11.8855	-11.4903	-11.9909	-12.2481	-11.122	-11.9845	-11.2026	-11.9041	-10.8352	-12.8322	-10.7372	-12.5196	-10.2892	-11.504	-12.5004	-14.6242	-15.5289	-11.6751
SH3PXD2A	Ssa#NM_001146354.1	Neutrophil cytosolic factor 4	-6.90242	-6.57124	-6.6497	-7.4317	-8.38263	-7.1559	-6.51324	-7.26141	-7.22708	-6.8865		-6.95501	-6.79362	-7.34967	-7.19637	-6.66432	-7.78802	-7.35918	-7.76174	-7.63746	-6.4457	-7.54077	-7.3807	-7.23216	-7.25414	-6.76246	-7.2	-7.2814	-5.9846	-6.92043	-6.67708	-7.28731	-6.60992	-6.77836	-6.60829	-6.63313	-6.81731	-6.80501	-6.99058	-7.13289	-7.06132	-6.96642	-7.07968	-7.1705	-7.12626	-7.14708	-6.26992
Snaclec1	Ssa#XM_014158126.1	C-type lectin M4, cd209l	-2.49876	-3.10552	-4.13539	-6.69135	-6.30043	-3.85473	-4.19091	-5.8216	-6.12551	-3.334		-2.89563	-2.9465	-1.56923	-3.20723	-1.86355	-3.15396	-1.2482	-5.65844	-3.78168	-1.45879	-1.25709	-3.91858	-2.47687	-5.59202	-3.18148	-5.10362	-2.98362	-1.41589	-2.53732	-2.97057	-3.74737	-4.0799	-3.00391	-2.94029	-0.846089	-4.01307	-3.28238	-5.97165	-6.09887	-3.52905	-5.53971	-3.36358	-2.41948	-5.22903	-4.0538	-3.58499
SOCS1	Ssa#XM_014190655.1	Suppressor of cytokine signaling 1	-8.27852	-7.78614	-8.55849	-9.10146	-10.029	-8.32479	-7.10626	-8.35263	-9.51784	-9.99256		-9.53131	-8.93299	-9.36129	-8.77901	-7.76738	-9.19404	-8.72354	-9.5738	-9.75545	-9.27157	-10.0362	-7.35464	-7.96716	-7.29017	-7.94042	-7.60551	-8.23164	-5.93597	-7.57944	-5.84829	-7.98429	-7.75553	-6.93321	-7.64589	-7.02656	-7.92575	-6.98413	-7.97276	-8.281	-8.33084	-7.41726	-9.06898	-9.51387	-9.14434	-9.53675	-7.56568
stbp	Ssa#XM_014199617.1	Saxitoxin and tetrodotoxin-binding protein 2	-17.1117	-13.1872			-16.7606	-15.3035	-14.0812	-17.8512	-15.0461	-15.4758	-15.5348		-15.5361	-16.4288	-14.6466	-17.6158	-14.737	-17.7416		-14.7928	-15.0998	-15.3684		-14.262	-14.3091	-14.4835	-14.7348	-16.0533		-15.6319	-13.8191	-12.4093	-13.3018	-13.3085	-14.5985	-11.2531	-16.2482	-15.5144	-13.2414	-14.6691	-12.6675	-15.6431	-13.8494		-13.1602	-18.5413	-13.4314
TAP1	Ssa#NM_001123673.1	ATP-binding cassette B3 (MDR	-6.7361	-6.72481	-6.77124	-7.55192	-9.6585	-7.13107	-6.36728	-6.86764	-7.20999	-8.02043	-7.18562	-7.47953	-6.83677	-7.10745	-6.17339	-6.3384	-7.21482	-7.41076	-7.21731	-7.46414	-7.15832	-7.88287	-6.63351	-7.6684	-6.91499	-6.86597	-6.88966	-7.12581	-5.6057	-6.65523	-6.1474	-7.13456	-6.7342	-6.26055	-6.17298	-5.77489	-6.81101	-6.32164	-7.10511	-6.74219	-6.83255	-6.08934	-7.56353	-7.44628	-7.41122	-8.59694	-6.96488
Tenacib	Ssa#NM_001123655.1	Serotransferrin 2																		-15.2164				-14.1769	-13.9538	-10.0582	-8.26352	-11.1654	-9.91666	-9.76089	-11.2002	-8.03155	-12.0201	-9.98109	-11.9946	-10.896	-11.3695	-10.6642	-11.0763	-12.8445	-13.8996	-13.0827	-12.4698		-12.9544
TNFRSF6B	Ssa#XM_014146103.1	TNF decoy receptor	-7.26393	-7.07663	-6.55148	-8.29735	-8.57986	-6.91857	-6.58312	-7.60741	-7.10496	-6.99001	-13.3813	-6.97868	-6.46623	-6.72818	-7.40799	-7.28624	-7.71995	-7.46209	-7.56667	-7.17033	-6.11468	-8.82696	-8.03216	-8.32378	-8.2009	-8.41555	-8.47088	-8.30439	-7.45259	-8.24421	-7.6041	-8.17603	-8.12214	-6.93349	-6.68246	-6.21736	-6.72686	-6.30421	-8.01207	-5.89234	-7.4385	-6.94375	-7.1142	-6.5271	-7.4234	-7.9312	-6.8838
TRIB1	Ssa#XM_014194811.1	Gig2-7	-11.6462	-10.9176	-9.65718	-11.0597	-17.2484	-12.0641	-10.947	-11.6455	-12.5463	-12.9802	-12.656	-11.443	-13.1803	-11.5697	-11.2446	-10.9431	-11.9706	-10.1219	-12.289	-12.2376	-13.7481	-13.0612	-11.9627	-13.0774	-11.092	-11.525	-11.7756	-11.7515		-11.8287	-10.556	-11.7196	-12.1335	-8.01829	-8.13202	-8.22665	-8.75965	-9.13015	-10.1571	-9.45919	-9.64086	-8.12617	-9.92954	-10.2217	-11.4074	-12.6836	-9.99006
ZNFX1	Ssa#XM_014168158.1	NFX1	-9.05536	-8.49986	-7.8879	-9.18948	-12.379	-9.09169	-7.90668	-8.74939	-9.08353	-9.09048	-8.72701	-8.73841	-8.48154	-8.66599	-8.11877	-8.19815	-8.67195	-8.67808	-8.54454	-8.38351	-8.62184	-9.98682	-8.77185	-9.24257	-8.2688	-8.16547	-8.66164	-8.03898	-7.10478	-8.7312	-7.80548	-9.07146	-8.55381	-7.3715	-8.06475	-7.0039	-7.93992	-7.62454	-8.26877	-8.48652	-8.59757	-7.14923	-8.37343	-8.42397	-9.3316	-9.99111	-8.513
[truncated: 41 more columns]

## Sheet: Spleen
Gene	Clone_ID	Name	Cohort1-FW1_1_spl|w0	Cohort1-FW1_10_spl|w0	Cohort1-FW1_11_spl|w0	Cohort1-FW1_12_spl|w0	Cohort1-FW1_2_spl|w0	Cohort1-FW1_3_spl|w0	Cohort1-FW1_5_spl|w0	Cohort1-FW1_6_spl|w0	Cohort1-FW1_7_spl|w0	Cohort1-FW1_8_spl|w0	Cohort1-FW1_9_spl|w0	Cohort1-FW2_1_spl|w0	Cohort1-FW2_10_spl|w0	Cohort1-FW2_11_spl|w0	Cohort1-FW2_12_spl|w0	Cohort1-FW2_2_spl|w0	Cohort1-FW2_3_spl|w0	Cohort1-FW2_4_spl|w0	Cohort1-FW2_5_spl|w0	Cohort1-FW2_6_spl|w0	Cohort1-FW2_7_spl|w0	Cohort1-FW2_7_spl|w1	Cohort1-FW2_9_spl|w0	Cohort1-SW1_1_spl|w0	Cohort1-SW1_10_spl|w0	Cohort1-SW1_11_spl|w0	Cohort1-SW1_12_spl|w0	Cohort1-SW1_2_spl|w0	Cohort1-SW1_3_spl|w0	Cohort1-SW1_4_spl|w0	Cohort1-SW1_5_spl|w0	Cohort1-SW1_6_spl|w0	Cohort1-SW1_7_spl|w0	Cohort1-SW1_8_spl|w0	Cohort1-SW1_9_spl|w0	Cohort1-SW2_1_spl|w0	Cohort1-SW2_10_spl|w0	Cohort1-SW2_11_spl|w0	Cohort1-SW2_12_spl|w0	Cohort1-SW2_2_spl|w0	Cohort1-SW2_3_spl|w0	Cohort1-SW2_4_spl|w0	Cohort1-SW2_5_spl|w0	Cohort1-SW2_6_spl|w0	Cohort1-SW2_7_spl|w0	Cohort1-SW2_8_spl|w0	Cohort1-SW2_9_spl|w0
ACTB	Ssa#XXX.2	Actin b	2.3041	2.9258	1.81604	1.67921	2.55986	1.78082	1.67438	1.46722	1.82644	1.34474	2.44789	1.66786	1.79335	2.0808	2.26646	2.12611	2.56109	2.55527	2.50979	1.94963	1.74597	1.59366	1.80922	2.01577	2.28785	2.32521	2.32618	2.6607	2.01208	1.24098	1.94087	2.13664	2.08896	2.31493	1.84984	2.29944	2.41241	2.98811	2.45257	2.43932	2.51758	3.09755	2.33744	2.50338	2.44426	-15.2343	2.92602
ADGRE5	Ssa#XM_014199487.1	CD97 antigen-like	-6.11405	-6.89649	-6.62326	-6.52607	-5.17918	-6.67867	-6.41511	-6.20756	-6.60969	-6.93448	-7.29437		-8.22088	-7.85542	-7.82257	-5.89986	-5.22191	-5.42488	-4.68887	-5.6185	-8.37082	-9.48094	-8.11314	-7.14072	-6.47338	-7.56714	-6.68351	-7.26747	-6.85619	-7.98914	-7.15238	-6.75753	-6.28588	-7.12077	-7.44476	-6.58579	-6.37575	-6.35928	-7.13105	-6.4701	-6.41658	-5.90539	-6.32119	-6.4346	-6.16829	-6.48157	-5.70621
APOC1	Ssa#XM_014201564.1	Apolipoprotein C-I	-9.95915	-10.645	-10.2036		-10.7916	-10.3328	-8.70972	-9.49837	-9.58534	-7.18294	-7.78023	-6.58021	-9.79006	-7.39257	-7.89405	-9.14597	-6.79553	-7.25995	-7.17916	-9.2407	-8.40116	-6.98823	-8.55153	-9.82108	-10.5705	-8.57024	-9.43316	-8.19511	-8.44291	-11.7604	-8.57518	-7.92009	-8.46952	-8.71389	-9.33194	-10.0477	-10.8652	-9.04953	-11.5299	-9.85256	-9.66261	-8.93964	-11.9179	-12.1949	-11.5682	-12.2461	-8.4596
ARG2	Ssa#GRASP223647763	Arginase, type II	-9.30763	-9.81807	-9.64575	-9.43377	-9.11836	-10.8067	-9.80021	-9.78336	-10.1859	-11.1579	-9.37759	-9.39803	-11.2895	-10.2714	-10.1034	-8.8096	-9.24879	-9.496	-9.34827	-8.5004	-10.7905	-10.4409	-9.99863	-10.5095	-9.9187	-10.1286	-9.19549	-9.90351	-10.4688	-10.3261	-10.2412	-9.53111	-8.88689	-9.99722	-9.91857	-9.48426	-10.2999	-10.0613	-9.92322	-9.28304	-9.04894	-9.15477	-10.5386	-10.3675	-9.95155	-9.65962	-9.26114
ATF3	Ssa#XM_014205217.1	Cyclic AMP-dependent ATF-3	-8.96781	-8.54952	-9.22956	-8.38667	-7.82216	-9.01801	-7.90657	-9.70725	-8.99857	-8.60465	-8.86061	-8.81416	-7.8863	-8.09627	-8.12346	-7.88878	-8.13769	-7.75419	-8.17263	-5.6673	-9.61684	-7.60013	-8.40002	-9.29379	-7.90594	-8.03191	-7.87511	-8.89853	-8.41467	-7.33744	-7.91763	-8.6551	-6.02674	-8.74369	-8.39131	-8.1403	-8.52677	-7.8625	-7.81672	-9.31988	-8.88895	-7.39818	-8.63762	-9.08652	-8.60857	-8.50264	-7.48281
BANF1	Ssa#XM_014185925.1	Barrier-to-autointegration factor (banf)	-3.14499	-1.83366	-2.61566	-1.95519	-1.61428	-6.00391	-4.91942	-3.37632	-2.52213	-3.54875	-4.39621	-3.24823	-1.41599	-3.48088	-3.18825	-2.21742	-2.8408	-2.83159	-1.02324	-2.69584	-3.93194	-8.38697	-4.13168	-4.91912	-1.73766	-4.60445	-3.95515	-5.4172	-3.86269	-2.90861	-5.63504	-4.05226	-7.25952	-1.65611	-5.60298	-2.07021	-0.0207926	-2.81903	-1.73879	-1.9335	-1.39918	-0.745981	-1.78546	-3.16341	-2.00525	-2.48999	-2.30077
C1QC	Ssa#XM_014183112.1	Complement C1qC	-3.5698	-1.90933	-2.75421	-3.20508	-2.951	-3.5346	-3.824	-4.31906	-4.26631	-4.88528	-2.3298	-3.11749	-2.53937	-2.86502	-2.59201	-2.88749	-2.41692	-2.98212	-2.55791	-3.85917	-3.17307	-7.26869	-3.51281	-2.20315	-2.71067	-2.51615	-2.25145	-1.96811	-1.71328	-2.97683	-2.30043	-1.78435	-3.87225	-2.39639	-3.01063	-1.98304	-2.08935	-1.37388	-2.61909	-1.87137	-1.51089	-1.3029	-2.25313	-1.99576	-1.63091	-1.73855	-1.67188
C1QL2	Ssa#XM_014208680.1	C1q-like adipose protein	-3.98057	-3.93295	-5.17835	-4.25422	-3.70782	-4.72817	-5.33912	-5.37623	-5.31849	-5.00876	-4.48078		-3.71987	-2.99426	-3.46611	-3.29312	-2.92012	-2.00277	-2.08506	-3.66863	-4.40565	-9.48057	-3.83822	-3.55885	-2.94566	-3.5712	-2.80302	-4.03429	-4.36676	-5.68752	-4.29907	-5.17593	-5.3698	-5.04003	-3.95981	-3.79433	-4.36388	-4.46175	-4.85224	-3.16838	-3.21248	-4.17352	-3.40074	-5.5446	-3.30903	-3.99589	-2.77314
C4b	Ssa#XM_014162647.1	Complement C4B	-10.4313	-10.4271	-11.091	-11.3278	-10.5426	-11.7782	-12.501	-12.4048	-11.5573	-10.1332	-11.0238	-10.7886	-9.16417	-9.05183	-9.35544	-9.30589	-9.5616	-8.49882	-8.87415	-10.262	-12.1874	-9.94655	-9.75165	-9.20978	-10.3487	-8.95063	-8.47157	-10.5643	-9.34286	-10.4747	-10.1587	-8.31675	-8.9486	-9.70195	-10.3908	-7.84885	-7.75444	-7.64232	-8.49848	-6.23953	-7.71341	-6.94945	-7.02063	-7.31371	-7.64072	-7.37879	-6.82636
C7	Ssa#XM_014134762.1	Complement component C7	-10.8714	-10.5384	-9.59291	-9.86157	-10.3961	-12.3497	-9.51416	-9.91758	-10.7987	-9.69566	-10.0114	-8.62343	-9.66376	-8.26475	-7.81098	-8.7386	-8.27719	-7.7267	-7.62752	-9.95374	-9.9298	-8.00961	-8.97129	-7.79375	-8.25828	-8.73363	-6.93167	-9.13514	-8.3953	-9.08611	-8.22268	-8.29279	-6.0905	-9.01219	-9.07129	-10.0953	-10.6038	-10.3117	-10.3788	-8.98788	-8.03051	-9.15921	-8.56834	-11.2669	-9.5802	-11.1435	-9.11094
CAMP	Ssa#NM_001123573.1	Cathelicidin (cath)	-8.4783	-8.24953	-9.57183	-6.88717	-6.87248	-9.64984	-7.97497	-7.95973	-8.68471	-9.91393	-7.2451	-10.3854	-6.29821	-4.17094	-4.43444	-5.23103	-4.94019	-4.96562	-3.86951	-3.39516	-5.64997	-4.91512	-4.73822	-5.69195	-5.06613	-5.7839	-3.39534	-8.14254	-6.33082	-9.49399	-8.04252	-7.31079	-9.58698	-8.72954	-8.54	-7.83116	-9.09912	-7.93895	-7.38283	-4.02776	-5.8246	-5.74123	-6.28649	-7.85019	-7.76991	-8.58744	-5.46376
CAT	Ssa#XM_014173127.1	Catalase	-5.22951	-4.40135	-5.25688	-4.82385	-3.54024	-5.12838	-4.31584	-5.35874	-5.11714	-4.73158	-4.65154	-3.79085	-3.6813	-3.63228	-3.34635	-3.3757	-3.81133	-3.00743	-3.86339	-3.14576	-4.33154	-7.02887	-3.229	-4.71066	-4.05357	-4.87863	-4.69395	-4.22517	-3.82481	-4.27515	-4.49922	-4.56062	-2.90985	-4.45808	-4.83779	-4.7338	-3.92232	-3.15867	-3.87758	-5.17255	-4.73947	-4.37723	-5.03931	-4.1645	-4.83547	-3.78526	-4.23434
CCL19	Ssa#XM_014172597.1	C-C motif chemokine 19-4	-3.84604	-4.69351	-4.28986	-3.44243	-3.32828	-5.02388	-4.44806	-4.3495	-4.3374	-3.99821	-4.70299	-4.34076	-3.5807	-4.59415	-5.03177	-4.14996	-4.42948	-3.36069	-3.35392	-4.34293	-4.23083	-8.82287	-4.53525	-4.16894	-4.10183	-4.66059	-4.70752	-5.07274	-3.27805	-3.96095	-4.70353	-3.7359	-6.62455	-3.6914	-4.78597	-3.44997	-3.44838	-3.97362	-3.55861	-3.56963	-2.17127	-2.61615	-3.83818	-3.87216	-3.64706	-3.76638	-2.72134
CCL20	Ssa#XM_014191476.1	C-C motif chemokine 20			-14.9701	-16.5946		-11.2312	-15.4562	-15.2693		-17.548			-16.5909	-13.3577	-13.145		-10.1732	-10.2746	-12.4358	-12.8799	-15.5747	-10.2871	-13.8379	-11.8117	-9.50611	-12.8533	-10.5384	-8.74928	-9.05272	-11.7505	-11.6131	-10.5117	-9.43509	-15.2528	-12.0203	-9.27849	-10.1656	-9.3659	-10.4182	-9.03475	-7.63349	-7.34269	-10.4839	-8.94517	-9.96477	-10.6763	-9.48171
CCL4	Ssa#XM_014191808.1	C-C motif chemokine 4	-8.34635	-8.94356	-8.91123	-9.79474	-8.46724	-8.18173	-10.4795	-7.4714	-10.1416	-8.70479	-9.03466	-8.36539	-9.15529	-7.3755	-9.29131	-7.80131	-9.95375	-7.67066	-8.19815	-6.76827	-10.0751	-12.2156	-10.9658	-6.55105	-7.52753	-6.81735	-6.98058	-8.82885	-6.03278	-7.10784	-8.0352	-7.34621	-9.17081	-7.84865	-7.64833	-6.8222	-9.05047	-6.40437	-6.46448	-7.57394	-8.09823	-6.484	-8.4991	-6.34894	-6.43714	-8.09262	-6.70751
CCR3	Ssa#GRASP223648789	C-C chemokine receptor type 4	-9.7462	-8.41703	-9.88444	-9.55635	-9.01062	-9.8928	-9.79558	-10.1111	-10.4893	-10.5678	-9.87117		-9.64278	-9.02051	-9.79021	-9.61072	-8.73376	-7.5848	-8.07852	-8.67566	-10.2484	-11.2817	-10.1518	-8.77098	-7.41544	-8.53592	-8.39128	-8.93274	-8.37944	-9.2118	-8.92705	-9.17036	-9.76006	-8.83485	-9.64599	-8.42082	-7.91462	-8.06161	-7.71019	-7.63974	-7.29217	-7.00503	-8.03985	-7.76516	-7.74568	-8.07826	-6.93222
Cd209d	Ssa#NM_001141046.1	CD209D	-8.27625	-6.05225	-9.15363	-7.52978	-6.21691	-7.50192	-6.70284	-7.44243	-8.33514	-7.93323	-6.26814	-11.316	-7.7005	-6.95152	-6.80982	-6.84106	-5.64503	-6.47152	-5.81262	-6.04565	-7.0537	-9.42187	-7.23238	-7.20974	-5.83756	-6.67409	-6.09395	-6.587	-7.65129	-7.20173	-7.74804	-6.74287	-5.42101	-6.10597	-7.37249	-7.10792	-6.78668	-6.59017	-6.97033	-6.23918	-6.91776	-6.56001	-6.15373	-7.80184	-7.20473	-7.47496	-7.45281
CD28	Ssa#XM_014151277.1	CD28 T-cell-specific surface glycoprotein	-4.67401	-4.51686	-5.40545	-5.31998	-4.53958	-4.97993	-4.98742	-5.58231	-5.28065	-5.74672	-5.04425	-7.65941	-5.39217	-5.18171	-4.99833	-5.1295	-4.72351	-4.44707	-4.86802	-5.50774	-5.47502	-9.3704	-5.82744	-5.33889	-5.65983	-5.36928	-5.43312	-5.34207	-5.20986	-6.72223	-5.3261	-5.24094	-4.78445	-5.21398	-5.90162	-5.14076	-5.08601	-5.00701	-5.38119	-5.38862	-4.97914	-4.5067	-5.41056	-5.84025	-5.26027	-5.44978	-5.02789
CD4	Ssa#NM_001146408.1	CD4	-6.74678	-6.04659	-7.26967	-6.89385	-6.57008	-7.68787	-7.49907	-7.83533	-7.3379	-8.26375	-6.40883	-9.75914	-6.57541	-6.58202	-6.07137	-6.73864	-5.47457	-6.44197	-5.89741	-7.17514	-6.94401	-10.3471	-7.28485	-6.42577	-6.73599	-6.49917	-6.36804	-6.27509	-6.04328	-6.79887	-6.56783	-6.3793	-8.468	-6.14143	-6.50906	-6.16041	-6.2332	-5.78361	-6.21862	-5.84779	-5.71431	-5.46082	-6.6374	-6.13183	-5.79392	-5.95257	-5.55303
CD40	Ssa#NM_001141236.1	CD40 (TNFR5)	-7.24104	-6.84925	-7.95477	-7.45798	-7.10284	-8.07482	-7.37721	-8.29068	-8.32446	-8.53275	-7.39224		-8.43505	-8.14075	-7.73628	-7.19225	-6.88174	-7.09563	-7.26221	-8.06483	-8.74509	-10.1539	-8.34897	-8.44989	-7.37553	-7.44213	-6.94219	-7.16742	-7.34493	-8.20122	-7.51822	-7.57121	-8.00255	-6.98805	-7.99723	-6.73917	-6.67754	-6.11703	-6.82498	-6.66089	-6.4457	-5.56278	-6.70973	-7.16838	-6.73994	-6.61737	-6.48772
CD53	Ssa#NM_001140576.1	CD53	-2.64184	-2.16141	-3.19792	-3.91926	-2.55088	-3.54002	-4.09391	-3.51023	-4.41321	-4.18596	-3.43058	-8.30344	-3.08769	-3.71618	-2.61279	-2.42569	-2.06933	-3.51447	-2.41547	-2.79471	-2.92738	-7.47136	-2.98006	-3.87002	-3.80033	-3.85341	-3.72407	-3.50602	-2.67029	-3.16675	-4.01631	-2.73875	-3.73189	-2.62649	-4.23014	-2.70009	-2.51257	-2.39561	-3.55389	-2.54228	-2.35853	-1.99355	-2.76561	-2.88432	-2.69054	-2.62489	-3.22551
CD83	Ssa#XM_014200898.1	CD83	-8.13992	-8.56955	-9.16163	-7.52685	-7.50518	-8.48224	-8.4559	-9.00388	-8.8759	-8.37497	-8.96941	-8.95108	-9.87147	-9.28466	-9.53	-8.43977	-7.76945	-7.54439	-7.62045	-7.90976	-11.0425	-11.908	-8.77766	-8.78055	-8.40144	-8.70761	-7.80776	-8.85807	-8.61452	-8.64981	-8.41642	-8.0444	-8.46363	-7.69086	-9.40069	-8.05992	-7.97859	-7.58743	-6.65563	-7.5348	-7.92059	-6.39691	-7.71722	-8.85075	-7.7597	-7.63348	-7.45804
CEBPB	Ssa#NM_001139913.1	CCAAT enhancer binding protein	-5.08439	-5.61228	-4.91573	-4.73411	-4.32277	-5.40024	-4.72695	-5.2914	-4.96921	-5.35148	-5.27141	-5.1917	-5.04562	-4.84586	-5.56364	-4.8484	-4.46545	-4.15157	-4.75215	-4.28665	-7.04681	-7.57918	-5.32696	-4.68747	-4.61937	-4.70734	-4.36217	-5.33777	-4.14371	-4.42094	-4.74698	-4.60681	-3.37754	-4.90357	-4.74415	-4.23194	-5.03524	-4.37714	-4.43283	-4.44958	-4.1289	-3.98749	-4.7483	-4.5484	-3.85991	-4.86138	-4.18359
CH25H	Ssa#NM_001140862.1	Cholesterol 25-hydroxylase-like protein A	-7.88071	-7.33344	-7.02917	-7.05923	-7.05967	-7.84164	-6.90543	-7.63683	-7.72015	-7.19511	-8.02715	-7.47591	-6.83264	-7.48276	-7.44864	-7.28355	-7.45816	-6.54354	-7.00888	-6.4209	-8.55181	-6.77483	-7.9879	-6.64124	-6.88798	-6.34714	-6.15409	-6.38605	-6.33085	-6.83293	-6.77281	-6.53108	-6.4819	-6.53807	-7.19422	-6.67023	-5.88748	-6.09103	-6.45098	-6.10519	-6.2266	-5.82481	-6.76696	-6.72428	-6.62223	-6.37736	-6.08253
CHIA	Ssa#XM_014155599.1	Chitinase	-4.43281	-3.91893	-5.17845	-4.24343	-4.25095	-5.86656	-4.57748	-4.9495	-5.4218	-6.80664	-3.42562		-5.47915	-4.30899	-3.91498	-4.06592	-3.8548	-5.33153	-4.46866	-3.84781	-4.48195	-8.36911	-4.09745	-5.944	-4.74183	-5.13533	-4.4991	-4.21422	-5.63599	-4.30327	-4.86776	-5.1649	-6.70869	-4.45618	-4.93031	-5.27111	-5.0239	-4.66613	-5.00132	-4.71416	-4.17825	-4.69362	-5.3137	-5.13484	-5.83497	-5.1615	-4.52091
clra	Ssa#NM_001123579.1	C type lectin receptor A (clec4e)	-6.34434	-5.89198	-6.02276	-5.01836	-5.45948	-5.88788	-5.28729	-5.18155	-5.81663	-5.45721	-5.06124	-4.38601	-5.54594	-4.48105	-5.43983	-5.33225	-4.88202	-4.54761	-4.34719	-4.76403	-10.4982	-9.87567	-5.16246	-4.41033	-4.88341	-4.66711	-4.4105	-6.03631	-3.84012	-4.86975	-4.85719	-4.62894	-6.78559	-5.01507	-4.62856	-4.04134	-5.17092	-4.34653	-4.41333	-3.55731	-3.19797	-3.85528	-4.84368	-3.8603	-3.95694	-4.58791	-3.89751
CSF3R	Ssa#XM_014167081.1	Granulocyte colony-stimulating factor receptor	-11.2767	-10.7013	-10.8174	-9.67917	-10.0355	-10.5474	-9.95966	-10.3796	-10.2311	-10.6565	-11.0701	-10.2133	-11.0383	-10.2077	-10.3361	-10.3467	-9.46281	-9.67441	-8.97236	-9.24328	-10.6597	-13.972	-10.3867	-10.2973	-9.95257	-11.7164	-10.3126	-11.2632	-10.5296	-10.7127	-10.4055	-10.9254	-8.4761	-10.5667	-10.9332	-11.1679	-11.6971	-10.6315	-10.1331	-10.2105	-9.98947	-11.2643	-9.9853	-10.0182	-10.7017	-10.6522	-10.9983
CTLA4	Ssa#XM_014174696.1	Cytotoxic T-lymphocyte protein 4 (CD152)	-12.0318	-11.7911	-14.8203	-12.9131	-12.3626	-12.7698	-13.3654	-13.8852	-13.8297	-13.4844	-12.0757	-15.3442	-12.9039	-12.0946	-12.1533	-12.2412	-12.8476	-13.3982	-12.5252	-13.593	-13.2247	-12.0152	-12.6433	-12.2155	-11.2308	-11.2609	-11.0139	-12.0463	-11.4133	-12.3363	-11.0893	-12.5524	-13.1382	-10.1474	-11.4958	-10.2019	-12.3313	-10.1956	-10.2332	-10.8412	-12.2009	-8.78441	-11.0971	-13.2245	-11.4235	-11.8081	-8.91863
CXCL10	Ssa#XM_014143455.1	CXCL10 chemokine	-12.6515	-12.4054	-12.1941	-11.405	-11.9874	-12.0494	-12.4163	-12.4958	-12.8901	-11.3478	-13.1244	-12.3641	-12.4152	-12.9975	-12.5023	-11.4462	-10.6253	-10.1018	-10.6321	-12.2459	-15.6954	-16.54	-12.3835	-11.2162	-11.7924	-11.638	-11.4045	-11.1733	-10.92	-10.8335	-11.7622	-10.968	-11.1502	-10.4002	-12.0001	-10.4854	-9.51325	-9.37703	-9.28515	-10.8032	-9.54203	-8.71161	-10.2402	-11.2298	-10.1203	-10.5098	-9.81322
CYBA	Ssa#XM_014127044.1	Cytochrome b-245 light chain	-4.81394	-4.15189	-5.25011	-4.82072	-4.69517	-5.66141	-5.19133	-5.41856	-5.36907	-6.25432	-4.36997	-10.1593	-5.30904	-4.53455	-4.3757	-4.63052	-4.1132	-4.53655	-4.31957	-4.53302	-4.63459	-5.94693	-4.84072	-4.79342	-4.52245	-4.50237	-4.37259	-4.65644	-4.74252	-5.00739	-4.85971	-4.68626	-3.37432	-4.56906	-4.91952	-4.74623	-4.93673	-4.35088	-4.63267	-4.39835	-3.97842	-4.01249	-4.72967	-4.82627	-4.81268	-4.73234	-4.1294
DDIT4	Ssa#223673050.1	DNA-damage-inducible protein 4	-14.8787	-18.4611	-12.6911	-14.1797	-17.2054	-12.0951	-14.1356	-18.2148	-14.7164	-14.0872			-10.8109	-11.47	-13.1643	-18.1303	-10.9767	-11.3529	-12.3295	-16.1679		-13.2985	-11.1199	-14.0036	-13.9358	-10.1833	-12.9335		-12.46	-12.2228	-10.6745	-10.5288	-10.8405	-13.9547	-11.7465	-14.4427	-14.7201	-13.3887	-10.7813	-10.97	-13.1065	-12.1018	-11.7328	-12.3796	-12.1224	-11.6145	-10.5657
drtp1	Ssa#XM_014151528.1	Differentially regulated trout protein 1			-12.9415	-13.7747	-15.146	-18.4907		-14.5757	-18.8177	-15.0205	-15.0549	-17.4706	-17.6544	-14.7279	-16.4322	-8.25969	-11.3458	-9.41819	-12.5794	-14.5689		-13.2854	-16.2059	-17.4128	-14.4244	-14.3802	-14.1157	-14.2557		-14.1137	-18.2846	-17.8631	-14.4961		-15.7871	-18.0541		-11.9771	-18.7791	-14.8968		-16.0534	-11.3732	-15.8271	-18.3695		-13.5815
EEF1A1b	Ssa#XXX.3	EEF1A1b	-0.321494	-0.314612	-0.410923	-0.343457	-0.350265	-0.324981	-0.432876	-0.298319	-0.41477	-0.304033	-0.370358	-0.252585	-0.347117	-0.541416	-0.404199	-0.483613	-0.428438	-0.428581	-0.368975	-0.294256		-0.282804	-0.555146	-0.156002	-0.23816	-0.207709	-0.273954	-0.238245	-0.261127	-0.269621	-0.258206	-0.157625	-0.398206	-0.300877	-0.20218	-0.326236	-0.362831	-0.345256	-0.523231	-0.283059	-0.367796	-0.34018	-0.315618	-0.266866	-0.322216	-0.343611	-0.336912
FCGR1A	Ssa#XM_014162559.1	Ig receptor 1	-6.36599	-7.36877	-6.13024	-5.57488	-5.89253	-5.9105	-5.92251	-7.66133	-7.3853	-7.92206	-7.41438	-4.97909	-6.63535	-6.31873	-6.30876	-5.8488	-4.97786	-5.18374	-4.81724	-6.20425	-7.62237	-12.995	-6.78385	-5.95459	-5.94195	-4.93804	-5.72976	-7.43418	-5.38516	-7.12411	-6.09632	-5.5642	-8.17862	-6.72902	-6.22275	-4.53205	-4.82408	-5.35493	-5	-4.01453	-4.17338	-4.03013	-6.03881	-5.05374	-4.45628	-5.9159	-4.35257
FERMT3	Ssa#XM_014129062.1	Fermitin family	-7.26613	-7.68963	-7.71406	-7.76137	-7.23745	-7.49774	-7.54899	-7.55838	-7.71893	-7.52133	-8.06463	-7.45397	-8.41443	-7.7978	-7.21389	-7.77545	-7.29473	-7.22397	-6.83945	-7.69435	-8.53745	-10.7054	-7.87666	-7.66345	-7.72945	-7.61941	-7.49535	-8.46156	-7.74666	-7.88016	-7.40971	-7.5152	-7.9772	-7.64165	-8.04332	-6.91937	-7.04966	-7.39351	-7.0297	-7.06807	-7.01067	-6.75972	-7.1932	-7.48492	-6.67706	-7.55698	-6.3359
GIMAP4	Ssa#XM_014185605.1	GTPase IMAP family member 4	-11.8518	-12.3543	-12.4257	-11.3683	-12.3625	-11.9446	-11.7669	-12.8882	-13.6859	-12.6196	-12.7314	-12.1098	-11.7706	-12.6337	-10.9274	-13.2269	-12.0597	-11.0278	-11.253	-12.4919	-13.0829	-10.8336	-12.2726	-12.0865	-11.3611	-10.5678	-11.557	-11.2378	-11.8293	-11.1809	-10.1783	-10.4214	-12.0856	-13.2393	-11.7934	-11.5268	-11.1739	-11.4147	-11.2912	-12.5703	-12.4264	-10.7308	-12.3421	-12.4566	-11.7811	-11.9317	-10.8539
HAMP	Ssa#NM_001140849.1	Hepcidin-1	-15.9402		-17.2056	-16.6661	-14.4489	-16.2722	-14.5359	-17.0273	-17.7394	-18.3719	-14.2091		-16.2616	-12.6948	-14.6547	-11.4886	-15.3758	-11.4993	-13.5222	-10.8056	-14.9422	-15.7737	-15.6308	-12.8549	-13.9999	-15.1101	-12.7249	-13.8298	-13.9095	-14.7748	-13.3021	-14.3914	-14.6262	-17.1623	-15.5343	-13.2338	-15.8389	-13.4966	-12.8988	-13.0588	-13.7585	-11.3083	-14.504	-14.1107	-14.989	-14.1891	-11.0961
HMOX1	Ssa#XM_014180523.1	Heme oxygenase	-6.15158	-5.68702	-5.8612	-5.16907	-5.20828	-6.2584	-5.67256	-5.64358	-5.99637	-5.88571	-5.61053	-5.38326	-5.36831	-5.41956	-5.17611	-6.25969	-5.59775	-5.01981	-5.26446	-5.28245	-6.62064	-8.06744	-5.83911	-5.02577	-3.2377	-4.63667	-4.78118	-4.87294	-3.56309	-3.90116	-4.67105	-4.53243	-5.94318	-4.91925	-4.30496	-3.66677	-4.33327	-3.99094	-3.32824	-3.90023	-4.04874	-3.58438	-4.53998	-4.14109	-3.80298	-4.37787	-3.96974
HP	Ssa#XM_014182939.1	Haptoglobin	-7.97459	-8.97909	-10.5486	-11.1039	-8.89658	-10.0392	-9.29366	-10.5876	-8.41359	-10.0915	-7.52563	-7.54837	-13.1339	-9.81237	-9.45647	-9.55498	-8.13094	-9.18045	-7.22437	-7.56945	-9.89975	-7.89977	-8.36704	-10.1591	-8.21562	-7.70024	-9.30244	-8.91023	-8.25439	-9.55732	-8.01833	-8.29772	-10.7299	-9.17642	-9.50131	-8.96501	-8.88389	-9.73711	-8.02245	-7.6981	-8.20966	-7.66573	-8.88476	-8.54858	-8.13234	-7.50327	-7.32959
HSP1A1	Ssa#XM_014187508.1	Heat shock cognate 70	-8.67557	-7.64812	-8.95698	-8.31255	-7.65025	-8.51347	-8.68874	-9.50821	-8.84299	-9.70794	-7.07221	-10.4157	-8.55155	-7.67618	-7.7936	-7.95842	-7.52427	-7.83604	-7.97491	-7.90832	-8.1855	-7.85498	-7.78972	-8.60048	-7.42414	-7.07924	-7.36853	-7.43938	-7.99118	-7.59045	-7.06647	-8.01976	-7.50413	-8.08806	-7.86492	-7.18631	-7.83422	-7.5903	-7.07562	-8.18898	-7.74402	-6.74316	-7.56663	-7.5054	-7.73857	-7.59315	-6.84902
hsp30	Ssa#XM_014189781.1	Heat shock protein 30	-12.9154	-12.8579	-12.7349		-10.6645	-10.4634	-13.064	-13.9337	-13.7458	-14.0606	-12.8377		-14.9962	-13.4637	-11.8315	-12.5328	-13.0967	-12.5076	-12.5965	-11.384	-14.4979	-9.60514	-12.712	-12.007	-11.0479	-8.50146	-11.0226	-9.59794	-11.2669	-11.4126	-9.37064	-10.5295	-14.9891	-12.5008	-11.5862	-11.2325	-10.4478	-12.5576	-10.1668	-12.686	-12.505	-11.5927	-12.0443	-11.6938	-13.8234	-11.6361	-9.16399
HSPA5	Ssa#NM_001141642.1	78 kDa glucose-regulated protein	-3.99992	-4.16071	-4.5288		-4.14486	-4.84066	-4.95382	-5.14913	-5.25953	-5.74862	-4.40824		-5.32834	-4.87013	-5.16168	-4.44772	-4.08084	-3.57188	-3.72638	-4.13079	-5.39572	-4.77309	-5.53389	-4.66701	-3.80587	-3.41875	-3.70167	-4.31037	-4.41749	-4.88198	-4.28596	-4.1237	-3.82123	-4.27207	-4.46895	-3.69175	-4.07639	-3.31808	-3.24834	-3.91946	-3.53382	-3.13664	-4.04109	-3.87147	-3.49483	-3.62049	-3.24938
IER2-2	Ssa#NM_001140121.1	Immediate early response 2-2	-9.36346	-8.82132	-8.82026	-8.98257	-7.89613	-9.21476	-8.24426	-10.5343	-8.62576	-8.69057	-7.71561	-10.8724	-9.83963	-9.79405	-10.4583	-10.0629	-9.65201	-8.99159	-9.54961	-8.931	-12.007	-10.7792	-9.48708	-8.75019	-8.6582	-9.14907	-8.13225	-8.89607	-8.9484	-9.09323	-8.22791	-8.80497	-6.20998	-7.85113	-9.28388	-9.51277	-8.51968	-7.80392	-6.61929	-9.41973	-9.00013	-8.61868	-9.00225	-8.00333	-8.32409	-7.8508	-8.25128
IFIT5	Ssa#XM_014179290.1	Interferon-induced protein with tetratricopeptide repeats 5-2	-7.88622	-8.57375	-8.24372	-7.92649	-7.90284	-9.43042	-8.40141	-8.68966	-8.15164	-8.77994	-9.15161	-8.06137	-7.74614	-8.43904	-8.31823	-8.39651	-7.84818	-6.81335	-6.04942	-6.95753	-4.21902	-10.0903	-7.87312	-9.07751	-7.86043	-9.77425	-8.19793	-9.47501	-8.19507	-7.6289	-8.52741	-8.2718	-8.82195	-7.38322	-9.31548	-8.29775	-7.41334	-7.45218	-7.89851	-8.8282	-7.21639	-8.27227	-8.88847	-8.25912	-8.21295	-7.82742	-8.61565
IFN2A	Ssa#NM_001123570.1	interferon alpha 2	-10.1775	-11.1199	-10.339	-9.81848	-10.0444	-10.2664	-10.8169	-10.7832	-10.4293	-10.3228	-11.0771	-11.3374	-10.9424	-11.7651	-9.93448	-10.1937	-10.3936	-10.093	-9.54943	-10.4982	-13.253	-9.18744	-11.0844	-10.7729	-10.4277	-8.69083	-9.83396	-10.6843	-10.4418	-9.55841	-8.91737	-9.51727	-10.9624	-10.2747	-10.584	-10.3997	-9.82549	-10.0185	-8.79244	-10.4854	-10.2458	-10.2632	-10.0111	-11.4333	-10.7165	-9.99902	-8.73409
IKBA	Ssa#XM_014193164.1	NF-kappa-B inhibitor alpha-like	-6.25604	-5.84588	-5.62001	-5.51443	-5.2878	-5.94201	-5.63466	-5.88048	-6.10996	-5.54356	-5.80668	-6.03952	-5.82844	-5.58508	-5.83053	-6.00942	-5.20925	-5.18928	-5.23592	-5.89665	-6.8405	-7.14991	-5.39351	-5.78506	-5.94687	-5.81042	-5.39556	-5.33022	-5.35427	-5.33497	-5.68934	-5.4742	-6.32234	-4.89557	-5.94129	-5.64829	-5.51487	-5.49922	-5.33547	-5.31335	-4.06581	-4.74444	-5.32161	-5.25106	-5.46398	-5.20447	-5.84939
IL10RB	Ssa#XM_014174580.1	IL-10 receptor subunit beta	-11.0959	-8.50353	-11.0979	-11.1022	-10.1632	-11.8695	-11.2028	-11.8029	-11.4987	-12.9286	-9.22102	-9.4883	-9.39234	-9.34336	-9.27008	-10.9299	-10.7934	-10.1297	-9.35113	-10.7204	-9.50989	-9.81227	-9.40065	-9.35188	-8.80978	-9.81685	-9.29977	-9.31032	-9.40825	-9.34369	-9.73385	-9.23148	-9.2072	-9.17636	-10.1548	-9.44697	-8.62053	-8.74964	-9.15686	-8.92333	-8.31623	-8.61824	-9.01032	-9.01466	-8.38306	-8.84057	-9.04194
IL11	Ssa#XM_014152521.1	IL-11	-11.376	-10.5286	-12.8285	-13.7108	-11.5723	-12.6051	-12.5431	-12.14	-12.9269	-14.886	-11.7783		-13.2906	-11.217	-12.9478	-10.3767	-11.6181	-11.5685	-12.4931	-8.70306	-13.6577	-14.238	-13.7507	-12.6434	-11.9391	-12.2538	-11.6684	-10.688	-11.5788	-11.9093	-12.0829	-13.8666	-14.4591	-12.6854	-12.9003	-9.97942	-12.2491	-9.92142	-10.6913	-10.7424	-11.6477	-9.62712	-12.6004	-11.2816	-9.28598	-12.688	-10.2542
IL13RA2	Ssa#XM_014196344.1	IL-13 receptor alpha-2	-7.13977	-7.12678	-6.96007	-6.22193	-6.20865	-6.55056	-8.07353	-7.43762	-7.19972	-6.14119	-7.77904	-5.20331	-5.49208	-5.99941	-5.57286	-6.0229	-5.2451	-4.2407	-4.51435	-5.72952	-8.38875	-8.49419	-6.30932	-5.56959	-5.89693	-6.31663	-5.60128	-5.86297	-5.44691	-6.05633	-5.65299	-6.32164	-6.4557	-5.81329	-6.4874	-5.36079	-5.36831	-4.98518	-5.05691	-5.60523	-4.59349	-5.22473	-5.33463	-5.45379	-5.49552	-5.3093	-5.47577
IL18	Ssa#XM_014162471.1	IL-18	-7.45463	-7.30054	-7.23113	-7.00035	-7.086	-7.40465	-7.04179	-7.00228	-7.17444	-7.09893	-7.46407	-7.03955	-7.1849	-7.20225	-7.48957	-7.49853	-6.81537	-6.64724	-6.86852	-6.91316	-8.72794	-7.60333	-7.26154	-7.17888	-6.99798	-7.55115	-6.85799	-7.51385	-6.9604	-7.61946	-7.18013	-6.87595	-7.11651	-7.35618	-7.65117	-7.02271	-7.11812	-7.05384	-7.01357	-6.95214	-6.87503	-6.90158	-6.9249	-6.9567	-6.96671	-7.09615	-7.202
IL1B	Ssa#NM_001123582.1	IL-1 beta		-16.0901		-9.24382		-15.2761	-14.1718	-17.6429	-13.9165		-13.34			-13.6854		-13.3124	-14.9814	-15.2882	-14.2356	-10.1918	-16.6912	-14.5795	-13.8515	-15.5163	-13.4585	-14.1207	-12.5835		-14.1001	-14.5491	-15.5915	-17.1165	-13.6188	-15.0918	-15.1894	-16.8236	-16.9079		-14.2955	-14.5106	-13.4999	-12.9796	-13.8955		-16.1939
IL1R2	Ssa#NM_001145420.1	IL-1 receptor type II	-13.541	-11.8397	-11.8673	-12.6472	-12.138	-12.5277	-14.3931	-12.0989	-12.7831	-13.1496	-13.5979	-11.8548	-12.2099	-10.0633	-11.39	-11.3472	-9.85107	-9.9538	-10.5973	-3.91011	-13.7329	-11.2505	-11.5667	-11.3443	-9.82859	-11.6899	-9.96515	-11.4493	-11.2598	-13.4475	-12.1097	-11.2274	-13.4109	-13.2766	-12.3344	-11.4574	-11.4705	-10.7064	-9.82334	-9.82034	-11.0062	-10.0221	-10.4261	-11.2136	-11.2955	-12.4242	-10.0575
IL20RA	Ssa#NM_001141080.1	IL-20 receptor alpha chain	-9.21422	-8.90256	-10.0796	-8.54181	-9.59749	-13.2211	-12.612	-12.4768	-10.9966	-11.9057	-11.1318		-9.61401	-10.8795	-10.3601	-9.55047	-9.38798	-9.68112	-8.19659	-10.2163	-10.1212	-13.2265	-11.6213	-13.3885	-10.9755	-14.9695	-10.3772	-12.8871	-14.0811	-11.0597		-11.2531	-15.834	-10.5436	-13.336	-12.4956	-12.5284		-11.8163	-12.7939	-10.9685		-13.8282	-13.3438	-12.6319		-13.5528
IPNV	Na	Infectious salmon anaemia virus												-10.2615									-14.911
IRF1	Ssa#NM_001252361.1	interferon regulatory factor 1	-5.8506	-5.78759	-7.36177	-6.88007	-5.80145	-7.30116	-6.84319	-7.38418	-6.88877	-7.07971	-6.44532	-9.11853	-7.21629	-7.14417	-7.18478	-6.51098	-6.33161	-5.99372	-6.07412	-7.16742	-7.1789	-8.13553	-7.24646	-6.59416	-6.15217	-6.51819	-6.308	-6.29888	-5.977	-6.73875	-6.77923	-6.3818	-6.51636	-6.00582	-6.72644	-4.55573	-4.29522	-4.31811	-4.97111	-5.50172	-4.96283	-3.88058	-5.0255	-5.44423	-5.14063	-5.28664	-3.93632
ISAV7	Na	Infectious pancreatic necrosis virus
ISG15	Ssa#NM_001123640.1	ISG15	-7.70409	-7.94419	-9.71279	-9.63232	-9.29801	-10.7579	-9.7773	-10.1682	-10.8855	-11.3198	-9.26857	-11.3166	-8.52328	-8.3289	-10.3355	-9.7366	-8.18404	-7.63488	-6.31436	-7.67561	-6.2111	-10.0235	-8.9841	-9.93793	-6.65422	-10.3719	-8.61335	-10.7894	-8.61815	-8.04704	-10.4895	-9.45449	-10.0873	-7.60692	-11.2122	-7.88907	-6.77809	-7.89381	-6.87254	-9.38922	-7.81126	-7.18094	-9.24068	-8.37358	-7.55012	-7.25426	-7.97127
JUNB	Ssa#XM_014203598.1	Jun B-1	-6.59579	-5.99961	-6.02499	-6.24669	-4.94824	-6.43228	-4.75414	-6.68023	-6.05825	-5.9792	-5.45839	-6.54748	-5.78833	-5.73747	-6.33488	-5.56241	-6.57779	-5.44033	-5.65195	-5.02944		-4.67312	-5.59316	-5.79273	-5.76512	-5.59547	-4.79474	-5.93611	-5.30553	-5.92542	-5.53575	-5.84426	-3.45412	-5.37566	-6.00098	-5.83426	-4.99656	-4.19014	-4.39582	-5.57908	-5.8733	-5.22588	-5.60764	-4.94892	-4.99897	-4.11009	-4.56428
KLF4	Ssa#NM_001142713.1	Krueppel-like factor 2	-6.44846	-5.50338	-6.85025	-6.99976	-4.91381	-7.0357	-5.57874	-7.30402	-6.71588	-7.43358	-5.37251		-5.25721	-4.9797	-5.31144	-4.45084	-5.22213	-3.96414	-4.97589	-4.20763	-5.48663	-6.85286	-5.44221	-6.5059	-5.89847	-6.6191	-5.97072	-5.54524	-5.88224	-6.12577	-6.37521	-6.47493	-4.76386	-6.50918	-6.29241	-7.41704	-6.61597	-5.60549	-6.12775	-7.66509	-7.01243	-6.53575	-8.08687	-6.7247	-7.42507	-6.03639	-6.31686
LAO1	Ssa#XM_014213790.1	L-amino-acid oxidase	-13.9934	-14.7197	-13.6044	-14.2114	-13.3641	-14.5882	-15.4363	-14.0253	-14.0641	-13.8869	-17.08	-13.9796	-15.243	-15.2005	-17.6233	-12.8615	-13.168	-11.0229	-11.6543	-11.6444	-16.523	-14.0173	-15.8089	-16.0216	-14.6212	-16.2163	-14.1938	-15.199	-16.5049	-16.3644	-16.9971	-15.1666	-15.6219	-13.1271	-17.5556	-15.2448	-14.8128	-14.2104	-13.6017	-15.0187	-13.5129	-15.0581	-14.822	-14.8901	-14.8978	-14.5414	-14.2191
LECT2	Ssa#XM_014211962.1	Leukocyte cell-derived chemotaxin 2-1	-7.97157	-7.0548	-7.6129	-5.71327	-6.05012	-6.92276	-4.95764	-7.55326	-6.92504	-7.0882	-6.60484	-5.2679	-5.88498	-4.9156	-5.12488	-5.15104	-4.84823	-4.90521	-5.16954	-4.05958	-6.33559	-11.4121	-4.32616	-4.45963	-4.80872	-5.05707	-5.0266	-6.69156	-5.3389	-4.23497	-4.96312	-5.54828	-3.94371	-6.86716	-4.86053	-4.64223	-6.93709	-6.42443	-6.47838	-4.76194	-4.69081	-5.71287	-6.77852	-5.46108	-7.08045	-6.37951	-6.89113
lyzc2	Ssa#XM_014145497.1	Lysozyme C II	-6.95151	-4.70499	-8.21125	-6.31592	-4.24425	-7.37939	-5.45369	-6.59322	-7.19058	-8.13799	-3.95279	-8.44926	-4.70128	-3.46799	-2.35716	-4.25279	-3.35013	-4.24435	-2.89425	-4.35528	-4.57389	-8.06519	-4.37155	-2.05739	-1.2242	-4.35329	-1.06615	-4.03076	-3.47294	-3.52282	-4.68523	-4.90286	-4.82839	-4.65419	-2.42645	-3.64935	-4.92121	-3.76097	-3.66187	-0.660073	-0.472221	-2.76792	-2.84384	-2.68822	-3.42487	-4.32978	-2.1855
MARCO	Ssa#XM_014164758.1	Macrophage receptor MARCO	-3.10854	-2.97559	-2.67841	-2.44926	-2.6148	-2.68977	-3.27873	-2.91666	-2.4551	-2.7973	-3.00922	-1.83852	-2.11933	-2.3375	-2.19433	-2.53853	-1.32781	-0.977242	-1.52366	-2.88618	-3.05383	-8.77031	-2.68899	-2.1158	-2.79009	-2.5871	-2.33256	-2.49704	-1.62486	-2.34226	-2.02335	-1.82502	-4.47963	-1.9295	-2.67174	-1.79573	-1.51639	-0.796269	-1.09261	-1.76746	-1.39438	-1.41037	-2.2478	-1.85703	-1.48991	-1.4347	-1.6526
MHC1	Ssa#XM_014177344.1	MHC class I antigen	0.417212	0.732915	-0.408	-0.00381202	0.492382	-0.631692	-0.391505	-1.05497	-0.507716	-0.749572	0.218055		0.421086	0.193123	0.837772	0.619385	1.21472	0.982723	1.08996	0.0308987	-0.0816679	-1.92607	-0.199227	0.0967218	0.520601	0.195005	0.328194	0.277649	0.153759	-0.424454	-0.0199393	0.294044	-0.536443	0.452474	-0.047679	1.40927	1.55144	1.65528	1.22282	1.03384	1.39041	2.03329	1.09939	0.92483	1.0336	1.20789	2.04304
MHC2a	Ssa#XM_014133066.1	MHC class II antigen	-0.791801	-1.3213	-1.37073		-0.839327	-1.58749	-1.48649	-1.7375	-1.63315	-1.94886	-0.730955	-5.46729	-2.09143	-2.06454	-1.85172	-1.62464	-0.457686	-0.529091	-1.11647	-2.27628	-1.83179	-5.66263	-2.59427	-1.09101	-1.60216	-1.55744	-1.41406	-1.15611	-1.49869	-1.91791	-1.13093	-0.743932	-3.36303	-1.34859	-1.55161	-0.430739	-0.650767	0.112404	-0.680921	-0.309194	-0.343497	-0.555386	-0.885839	0.027413	0.120564	0.224803	-0.0845068
MMP13	Ssa#NM_001140524.1	Mmp-13 or Collagenase 3	-7.70041	-7.16157	-8.83172	-6.18841	-5.25455	-7.80784	-4.6064	-7.83546	-7.18121	-8.1359	-6.54518	-8.5135	-8.45266	-7.39573	-7.06048	-6.91847	-5.84344	-7.93967	-7.60162	-4.66298	-8.60295	-9.67558	-5.95716	-5.93899	-5.12978	-4.9854	-4.70002	-7.55197	-5.07249	-3.96997	-3.98201	-6.66381	-1.9557	-7.91575	-4.91704	-4.36375	-8.74349	-7.78273	-8.06668	-6.27043	-7.23996	-6.13428	-7.18702	-6.38635	-8.6166	-5.76594	-8.31622
MMP9	Ssa#NM_001140457.1	Mmp-9	-8.04267	-7.3126	-8.53105	-6.58128	-5.99363	-7.86321	-5.21018	-7.92927	-7.94593	-8.36694	-7.0873		-7.49482	-5.80481	-5.83389	-6.49095	-4.97856	-6.70265	-6.11389	-4.00133	-7.50721	-6.2132	-5.13616	-5.99044	-5.46608	-5.46278	-5.00535	-6.6722	-5.26808	-4.78391	-4.94233	-6.73945	-2.78684	-7.81071	-5.17463	-4.79484	-8.19451	-6.60018	-6.4035	-5.5183	-4.88012	-5.36271	-6.25736	-6.38557	-7.24293	-5.88783	-5.77852
MPO	Ssa#XM_014128513.1	Myeloperoxidase (mpo)	-10.2698	-11.1842	-10.7419	-9.11261	-9.15152	-10.1562	-8.36214	-11.4155	-11.0832	-10.9804	-9.94177	-10.8333	-10.5933	-9.24178	-9.05187	-8.9279	-8.13308	-8.25964	-8.36583	-8.41576	-12.4206	-11.9919	-8.69179	-9.6503	-9.11615	-8.7989	-9.35188	-11.323	-10.2267	-8.44853	-8.54533	-9.46629	-3.18939	-10.476	-9.77743	-10.7654	-11.676	-10.0553	-10.094	-9.91988	-10.2062	-9.73208	-9.35724	-11.6528	-10.8682	-10.7424	-10.9598
nattl	Ssa#XM_014134365.1	Natterin	-8.58436	-9.72185	-8.49455	-7.00411	-7.50455	-7.80993	-6.24104	-7.91342	-8.41211	-7.43692	-8.41571	-8.00436	-8.60568	-7.69767	-7.62772	-6.8886	-6.21198	-6.52794	-6.60817	-6.40664	-10.0034	-8.47279	-6.77948	-8.41927	-7.78941	-8.05268	-7.77776	-9.53727	-8.725	-6.81522	-6.95466	-8.85312	-3.26499	-8.98584	-8.38627	-7.67262	-10.2253	-9.79368	-8.20983	-8.26796	-8.32521	-9.67387	-8.60097	-8.70074	-10.1128	-7.86043	-9.58388
NCF1	Ssa#NM_001145422.1	Neutrophil cytosolic factor 1	-8.47839	-8.57342	-10.0661	-8.36187	-8.48767	-9.91102	-7.74236	-9.42134	-8.80889	-10.6391	-8.08987	-11.696	-10.6922	-8.57613	-8.77856	-8.18811	-7.66921	-8.58839	-8.17717	-7.06808	-8.76922	-15.4675	-7.84855	-9.76377	-8.01333	-8.26169	-8.15722	-8.37761	-8.81839	-7.59913	-8.43779	-9.441	-6.4416	-8.37433	-8.67269	-9.29393	-10.1581	-9.47286	-9.66155	-9.38728	-9.32422	-9.90368	-10.1422	-10.3653	-11.5775	-9.39015	-10.5572
ODC1	Ssa#XM_014211026.1	Ornithine decarboxylase	-9.59901	-8.20922	-9.7853	-9.4713	-9.46501	-9.73162	-10.0442	-9.86705	-10.282	-10.7902	-8.57438	-10.2665	-8.45453	-8.47002	-8.47012	-9.9694	-8.72305	-8.60017	-8.57851	-8.34065	-10.8457	-8.88026	-8.87747	-8.65293	-8.22236	-8.8542	-8.47076	-9.13498	-8.94072	-9.34691	-8.73361	-8.30977	-5.45889	-9.08094	-9.20123	-8.50332	-8.09748	-7.98956	-7.90632	-8.53973	-8.44314	-7.9759	-8.27127	-8.48366	-7.90118	-8.20763	-7.90155
PLEKHF1	Ssa#NM_001140738.1	Pleckstrin homology domain-containing family F member 1	-11.2569	-11.3094	-11.6038	-11.3348	-9.99195	-11.0989	-10.2278	-11.9103	-11.3128	-11.4945	-11.5991	-10.9599	-12.3842	-11.1389	-11.5036	-10.3718	-11.2439	-9.6659	-10.4538	-10.7611	-13.9859	-12.3561	-11.5481	-11.7286	-11.8151	-12.3541	-11.4494	-12.1467	-11.4468	-11.5611	-11.5223	-11.4189	-10.2563	-11.2538	-12.7787	-12.6721	-12.3113	-10.7266	-10.3131	-12.4296	-11.8747	-10.6289	-12.0319	-11.8417	-10.7269	-11.282	-11.3786
PLIN2	Ssa#XM_014155741.1	Perilipin	-10.2107	-10.0822	-9.88338	-9.58433	-10.092	-10.1549	-9.2183	-10.1338	-9.78421	-9.52547	-10.2766	-8.85256	-9.62504	-9.14344	-9.84191	-9.55851	-9.21499	-8.31907	-8.73388	-7.06934		-14.0216	-9.8414	-8.89389	-9.01127	-10.0352	-9.15491	-9.42205	-9.36463	-9.42829	-9.04677	-9.45156	-9.50054	-9.45235	-9.11946	-8.46829	-8.58642	-8.50871	-9.11656	-7.81872	-8.89036	-8.42955	-8.41809	-9.02997	-8.37447	-8.96669	-7.91006
PMCV	Na	Cardiomypathy syndrom virus												-17.2916
PRV	Na	Piscine reovirus																																											-15.0854
RPS20	Ssa#XXX.4	RPS20	0.310292	0.304399	0.393558	0.331326	0.338114	0.313621	0.411477	0.288532	0.396067	0.293989	0.355833	0.245827	0.334899	0.510813	0.387677	0.460712	0.410667	0.411347	0.35522	0.285		0.274477	0.523387	0.153456	0.232087	0.203145	0.265591	0.232121	0.253506	0.261285	0.250924	0.154916	0.382196	0.291162	0.197571	0.314439	0.349188	0.33316	0.495085	0.274843	0.354158	0.328456	0.30519	0.259174	0.311671	0.331504	0.325195
RSAD2	Ssa#NM_001140939.1	Viperin	-6.35024	-6.57806	-7.36365	-7.333	-5.81117	-9.1999	-6.5252	-7.60294	-7.55395	-8.13016	-7.19213	-11.6223	-7.2206	-7.67606	-7.17605	-7.40676	-6.48754	-6.00571	-4.1936	-5.35273	-5.98444	-9.73477	-8.23359	-7.63717	-6.15507	-7.9792	-6.46866	-8.42234	-8.04932	-6.90919	-8.50122	-8.06267	-9.72322	-6.87001	-8.35803	-7.40249	-5.79729	-5.41476	-5.16582	-8.15445	-6.22791	-6.66438	-8.2534	-7.18375	-6.68727	-5.84768	-5.93847
RTP2	Ssa#XM_014149842.1	Receptor transporting protein 3 (rtp3)	-9.64223	-11.0197	-9.81269	-9.30539	-9.08712	-11.9535	-9.35104	-10.9334	-10.3993	-11.0071	-10.6098	-10.4765	-9.72601	-9.98402	-9.79508	-9.85455	-10.1216	-10.1542	-6.80888	-7.49428	-7.01133	-10.2871	-9.16509	-10.0613	-9.26816	-9.93069	-9.37997	-11.2543	-10.5681	-8.25199	-9.5489	-9.50102	-10.7849	-8.79038	-10.4836	-9.25541	-10.7202	-11.2846	-9.56456	-10.5779	-9.35425	-11.0438	-13.9422	-10.6501	-10.1019	-9.26275	-10.7808
SAA5	Ssa#NM_001146565.1	Serum amyloid A5	-6.43807	-5.34134	-6.03187	-5.09846	-6.24661	-7.30096	-5.9877	-6.00934	-6.25784	-2.60234	-4.88067	-10.234	-2.17988	-0.00891593	-3.99031	-1.3193	-4.02142	-0.429163	-1.53847	-1.9216	-3.88536	-7.17531	-0.501274	-0.0556309	-3.33338	-0.41299	0.0658804	-4.51631	-3.68495	-7.57862	-5.4555	-0.38881	-8.72353	-8.04911	-3.1857	-4.92316	-6.25415	-2.75073	-6.88704	-0.223755	-0.643367	-3.27231	-1.9673	-2.54575	-6.67293	-2.53263	-1.11167
SACS	Ssa#XM_014210715.1	Sacsin	-6.67384	-7.23103	-6.57092	-6.52464	-6.42111	-7.88628	-7.478	-7.68045	-7.52391	-7.83243	-7.93034	-6.64126	-6.87429	-6.94015	-7.11972	-6.18006	-6.8601	-5.78114	-4.39129	-5.80798	-5.2981	-9.73363	-6.43937	-8.24522	-8.20369	-8.72914	-8.15875	-7.77662	-7.7808	-6.99766	-8.15303	-6.97874	-8.54118	-6.79351	-9.50228	-6.80233	-6.6456	-7.05621	-6.83421	-7.25614	-6.58893	-6.67357	-7.47038	-7.77412	-6.54926	-6.87552	-6.96147
SASH3	Ssa#XM_014199306.1	SAM and SH3 domain-containing protein 3	-5.34708	-5.0603	-5.54695	-5.56206	-5.3358	-5.47946	-5.4535	-5.66792	-4.97517	-5.13604	-5.85617	-5.59084	-5.70978	-5.73718	-5.72901	-5.54047	-5.38729	-5.08412	-5.36576	-5.24009	-6.45668	-9.14359	-5.85948	-6.05338	-5.63787	-6.01546	-5.66754	-5.89157	-5.52503	-6.19966	-5.45792	-5.48152	-6.34555	-5.52734	-5.77441	-4.68731	-4.87079	-4.76994	-4.86171	-5.13235	-5.03546	-4.62917	-4.88561	-5.23144	-4.79494	-5.11012	-4.459
SAT1	Ssa#XM_014196207.1	Spermidine spermine N1-acetyltransferase 1	-6.16061	-4.92555	-6.11072	-6.21595	-5.53803	-6.56464	-6.59106	-6.86051	-6.60527	-7.67277	-5.23565		-5.52172	-5.21953	-5.05649	-5.54206	-5.23178	-4.8113	-5.0151	-4.92023	-5.85589	-5.65847	-5.41251	-5.66671	-5.07482	-5.7883	-5.42121	-5.79211	-5.80858	-6.25801	-5.99891	-5.54683	-3.94589	-5.92341	-6.26749	-5.00525	-4.81391	-4.86038	-5.39281	-5.03591	-4.82258	-4.44078	-5.70633	-5.24414	-4.96711	-4.9529	-4.38053
SAV	Na	Salmon alphavirus
SELE	Ssa#XM_014184167.1	E-selectin	-8.08118	-6.94326	-7.77712	-7.9314	-7.25565	-7.86545	-8.33324	-8.70699	-8.34289	-9.08564	-7.84128	-11.1414	-7.71258	-8.09673	-6.91828	-7.95229	-6.7314	-6.78544	-6.6473	-7.73492	-8.57331	-13.2033	-8.29722	-7.43617	-6.99756	-7.50406	-7.31481	-6.94925	-7.35281	-7.68058	-7.32225	-7.33323	-9.79921	-7.26404	-7.78909	-7.65959	-6.66964	-6.72307	-6.73902	-7.20565	-6.93784	-6.32685	-7.30045	-7.32843	-6.20288	-7.07985	-7.03191
SERPINE1	Ssa#XM_014156332.1	Plasminogen activator inhibitor type 1	-13.8739	-12.249	-13.6239	-13.5043	-12.9728	-14.4984	-14.2842	-13.8494	-13.9864	-13.0997	-13.5669	-12.7578	-11.8559	-10.6	-11.0021	-13.3124	-13.6454	-11.0771	-12.295	-9.35518	-13.3051	-10.936	-11.4997	-11.1537	-9.72889	-11.4644	-10.1477	-10.837	-10.9672	-11.2046	-10.8958	-10.6968	-12.7126	-11.2423	-11.0735	-10.2966	-10.7819	-9.91253	-9.48836	-9.73998	-10.3453	-8.65114	-9.69926	-11.7798	-10.3869	-11.2	-11.3023
SGPV	Ssa#S35554696	Serpin H1 (Hsp47)
SH2D1A	Ssa#NM_001140753.1	SH2 domain-containing protein 1A	-9.51242	-10.3185	-10.1648	-10.1697	-9.38693	-10.0452	-10.4149	-10.5776	-9.94496	-10.1003	-11.6111	-10.3745	-11.0392	-11.1572	-11.2483	-10.2485	-9.80444	-9.48597	-10.0442	-10.66	-13.5527	-17.5612	-12.1486	-11.8386	-12.065	-11.5687	-10.8364	-11.0805	-10.9924	-11.2243	-10.6569	-10.9233	-11.6478	-10.4744	-11.8276	-9.80891	-10.2805	-10.1053	-9.06652	-10.6329	-10.3388	-8.91226	-9.9859	-11.3559	-9.30263	-10.5026	-9.16911
SH3PXD2A	Ssa#NM_001146354.1	Neutrophil cytosolic factor 4	-5.07467	-4.51613	-5.76476	-4.90717	-4.86312	-5.80955	-4.98661	-5.56827	-5.55424	-6.74939	-4.46731	-8.59607	-5.21168	-4.53512	-4.72039	-4.41618	-4.38927	-4.8665	-4.81073	-4.54223	-5.0553	-9.85022	-4.83734	-4.87518	-4.99847	-4.89733	-4.77183	-4.86969	-4.99915	-5.34695	-5.17164	-5.02428	-4.28098	-5.05876	-5.16247	-5.17096	-5.16354	-4.92939	-4.99288	-4.87405	-4.56048	-4.51367	-5.28235	-5.28945	-5.33567	-5.17168	-4.63906
Snaclec1	Ssa#XM_014158126.1	C-type lectin M4, cd209l	-7.89748	-7.37488	-7.29478	-8.44583	-7.12699	-9.90131	-7.06459	-5.76613	-7.12051	-6.25252	-7.37535		-6.96519	-5.40571	-7.50839	-5.22208	-6.51087	-4.50099	-2.10802	-6.25545	-6.46699	-9.98556	-5.82346	-6.23801	-4.93712	-5.94586	-3.7199	-7.00792	-8.2528	-7.57206	-7.68155	-6.25518	-5.3953	-6.25537	-5.98754	-8.56819	-9.91841	-7.59709	-7.973	-3.99305	-7.63494	-8.77833	-4.45635	-4.2863	-8.6943	-8.72178	-5.23878
SOCS1	Ssa#XM_014190655.1	Suppressor of cytokine signaling 1	-7.91847	-9.31433	-9.3903	-9.40314	-8.11589	-9.12752	-8.84582	-9.26482	-9.63127	-9.30303	-9.20068	-10.3	-10.0619	-9.90492	-9.98571	-8.06409	-8.22926	-7.58339	-7.47413	-8.04969	-9.49677	-11.9415	-10.7672	-9.568	-8.62757	-9.10978	-8.97829	-8.89463	-8.99035	-9.43302	-9.40121	-8.98785	-10.2061	-9.10842	-9.6175	-8.02051	-7.72101	-7.61442	-8.22657	-9.24281	-8.64812	-7.2308	-9.00042	-9.26449	-8.27548	-8.40596	-7.43604
stbp	Ssa#XM_014199617.1	Saxitoxin and tetrodotoxin-binding protein 2	-13.5439		-15.1097		-12.7975	-13.9566	-12.2354	-13.4317	-15.5858	-13.6199	-12.1622	-11.7334	-12.7152	-8.66563	-13.4348	-11.1092	-13.5244	-9.2519	-11.1225	-10.1326	-14.0232	-12.9822	-8.83392	-9.54781	-10.0919	-8.89547	-7.07319	-11.7146	-10.2235	-13.5523	-12.1477	-10.5441	-13.6573	-14.0762	-11.8464	-12.184	-13.5562	-13.0859	-11.3762	-8.63551	-9.80303	-10.3575	-11.7399	-11.0648	-14.6259	-12.7096	-10.6781
TAP1	Ssa#NM_001123673.1	ATP-binding cassette B3 (MDR	-7.18631	-7.92398	-8.01039	-7.24075	-7.01708	-7.66709	-7.3827	-7.71577	-7.33614	-7.45215	-8.14945	-7.60345	-7.80091	-8.01657	-7.83615	-7.06633	-6.8761	-6.78548	-6.9706	-7.38249		-9.70198	-8.04925	-8.21137	-7.35874	-8.1443	-7.22417	-7.66853	-7.45834	-7.31869	-7.44298	-7.27041	-7.39705	-7.36201	-7.63307	-6.52752	-6.53407	-6.13503	-6.61328	-6.96136	-6.63607	-6.23669	-7.07444	-6.88088	-6.89855	-6.64077	-6.51064
Tenacib	Ssa#NM_001123655.1	Serotransferrin 2																			-14.0053	-13.5045	-13.635				-14.4833											-14.8565
TNFRSF6B	Ssa#XM_014146103.1	TNF decoy receptor	-11.7179	-10.4267	-11.7146	-11.9503	-10.4985	-11.2524	-11.9086	-12.0795	-11.0206	-12.5233	-11.2761	-8.4127	-10.0731	-9.75539	-9.66295	-9.9117	-9.94716	-9.14997	-8.43204	-7.0569	-12.8136	-11.848	-10.5844	-9.71649	-8.08214	-9.99153	-8.02045	-9.89201	-9.79112	-10.8493	-10.5204	-11.1027	-10.9501	-10.2649	-10.833	-9.48586	-9.47231	-9.59452	-9.81019	-8.13134	-9.96125	-7.35256	-7.8878	-10.796	-10.2133	-10.8766	-7.96401
TRIB1	Ssa#XM_014194811.1	Gig2-7	-8.73112	-9.45582	-8.63516	-7.24555	-7.69878	-10.6082	-8.64358	-10.184	-8.95679	-10.0395	-10.8347	-9.20293	-8.94096	-9.98323	-9.02514	-8.53575	-7.22297	-7.42663	-5.44264	-7.77275	-10.8081	-14.5995	-9.72442	-11.2242	-8.92093	-12.1818	-10.1102	-11.3595	-11.4046	-9.11697	-11.8937	-11.0201	-15.6831	-10.2708	-11.6681	-9.05797	-7.91988	-8.19424	-7.68552	-10.3722	-9.04299	-9.85263	-11.1615	-9.30513	-9.42492	-8.84249	-8.55633
ZNFX1	Ssa#XM_014168158.1	NFX1	-7.29938	-7.90721	-7.09167	-6.93509	-7.10802	-8.58449	-7.82032	-7.89594	-7.59209	-8.13675	-8.00986	-7.85574	-7.11172	-7.34988	-7.72234	-6.7306	-6.745	-6.13892	-5.77984	-6.42613	-7.42149	-9.2814	-7.26185	-8.32401	-7.68408	-8.74546	-8.20793	-7.92632	-7.9583	-7.11823	-8.13891	-7.62248	-8.77892	-6.73634	-8.85375	-8.0176	-7.08654	-7.25818	-6.33939	-8.28908	-7.07649	-7.70078	-8.27246	-8.14589	-8.02482	-7.35547	-7.5998
[truncated: 46 more columns]
